# Supplementary material for: Dependency on host vitamin B12 has shaped Mycobacterium tuberculosis Complex evolution
Source: Nat Commun. 2024 Mar 9;15:2161. doi: 10.1038/s41467-024-46449-8 (PMC10924821; doi:10.1038/s41467-024-46449-8)
Supplement: Supplementary file 4 — Supplementary Data 1 [file 41467_2024_46449_MOESM4_ESM.xlsx]

## Sheet: AF2122 +B12 Vs -B12_R1
Name	Chromosome	Region	Max group mean	Log₂ fold change	Fold change	P-value	FDR p-value	Bonferroni	GeneID		Differential Expression for RNA-seq tool is a multi-factorial statistical analysis tool based on a negative binomial model. It uses a generalized linear model approach influenced by the multi-factorial EdgeR method [1]. The differentially expressed genes were filtered using the condition [2], and the genes that fulfilled that condition were also listed. The condition was Fold change (≥ 2 or ≤ -2)
BQ2027_ILET	NC_002945	10887..10960	1.26962	4.06722	16.7631	0.328425	0.724619	1	1090750		[1] Robinson, M. D., McCarthy, D.J., Smyth, G. K. (2008). Edger: a bioconductor package for differential expression analysis of digital gene expression data. Bioinformatics, 26(1): 139- 140.
BQ2027_LEUT	NC_002945	25625..25707	5.49062	-2.2431	-4.73415	0.041943	0.331328	1	1092295		[2] Khalid Raza, Akhilesh Mishra. (2012). A Novel Anticlustering Filtering Algorithm for the Prediction of Genes as a Drug Target. American Journal of Biomedical Engineering, 2(5): 206-211.
BQ2027_MB0103	NC_002945	109819..110055	8.46065	-1.12145	-2.17565	0.00829805	0.143097	1	1090787
BQ2027_MB0139-4	NC_002945	162696..162863	5.42525	-2.27619	-4.84398	0.00438192	0.102962	1	1090823
cobQ1	NC_002945	complement(304699..306183)	37.3784	-2.11944	-4.34525	0	0	0	1091032
PPE2	NC_002945	complement(306202..307872)	28.1451	-1.84453	-3.59137	0	0	0	1091036
lpqJ	NC_002945	complement(415411..415971)	14.3189	1.01876	2.02618	4.79897e-06	0.00101485	0.0192822	1091230
BQ2027_MB0402	NC_002945	476369..476761	1.1596	-2.2431	-4.73415	0.041943	0.331328	1	1091342
BQ2027_MB0403	NC_002945	476835..477203	5.06357	-1.33961	-2.53083	0.00343227	0.0913238	1	1091344
BQ2027_TYRT	NC_002945	659352..659432	1.12524	-4.10834	-17.2478	0.333077	0.724619	1	1091667
BQ2027_THRT	NC_002945	732730..732802	7.07859	1.84176	3.58448	0.0499322	0.348312	1	1091757
BQ2027_MB0685	NC_002945	760905..761078	6.47946	1.5809	2.99157	0.00956692	0.156491	1	1091803
BQ2027_PHEU	NC_002945	925037..925110	1.23168	-4.10834	-17.2478	0.333077	0.724619	1	32286179
pip	NC_002945	complement(937212..938072)	5.13414	-1.03203	-2.04491	0.000232342	0.018671	0.933552	1092736
BQ2027_MB0967	NC_002945	1052827..1053105	3.10348	-2.20267	-4.60331	0.00603931	0.121644	1	1093045
BQ2027_MB0969	NC_002945	1054232..1054708	11.03	1.42367	2.68267	5.6462e-07	0.000174511	0.00226865	1093054
BQ2027_GLNT	NC_002945	complement(1138517..1138588)	0.632946	-3.19238	-9.14117	0.462552	0.81294	1	32288056
BQ2027_MB1084	NC_002945	1177715..1177849	6.26348	1.83285	3.56239	0.0135132	0.182182	1	32286219
BQ2027_LEUX	NC_002945	1177838..1177911	1.23168	-4.10834	-17.2478	0.333077	0.724619	1	32286220
PE10	NC_002945	1216373..1216540	0.271263	-3.19238	-9.14117	0.462552	0.81294	1	32288478
BQ2027_MB1160C	NC_002945	complement(1254473..1255933)	54.5555	-3.36762	-10.3218	0	0	0	1090454
prpD	NC_002945	1255954..1257534	147.353	-6.8125	-112.4	0	0	0	1090455
prpc	NC_002945	1257531..1258712	108.957	-7.73922	-213.667	0	0	0	1090456
BQ2027_MB1163	NC_002945	1258724..1260454	42.5445	-1.28468	-2.43628	0	0	0	1090457
metE	NC_002945	complement(1260466..1262745)	760.375	-2.25148	-4.7617	0	0	0	1090458
BQ2027_MB1299C	NC_002945	complement(1420213..1420911)	4.16669	1.05546	2.07838	0.00373346	0.0922919	1	32287890
BQ2027_MB1345C	NC_002945	complement(1470627..1471310)	3.63996	8.71278	419.574	0.0313279	0.283435	1	32286257
BQ2027_LEUW	NC_002945	1515172..1515255	0.542525	-3.19238	-9.14117	0.462552	0.81294	1	32288288
BQ2027_MB1392C	NC_002945	complement(1527737..1528660)	0.937089	-2.20267	-4.60331	0.00603931	0.121644	1	32286279
BQ2027_MB1469	NC_002945	1612972..1613109	0.680813	4.06722	16.7631	0.328425	0.724619	1	32286319
BQ2027_MB1537	NC_002945	1691562..1691960	4.59165	1.2899	2.4451	0.00510194	0.109574	1	32286354
BQ2027_MB1733C	NC_002945	complement(1924232..1924399)	0.559239	4.06722	16.7631	0.328425	0.724619	1	32288584
BQ2027_MB1763C	NC_002945	complement(1950580..1950822)	1.73985	1.15554	2.22767	0.185673	0.608746	1	32286467
vapc34	NC_002945	1957723..1957971	15.0077	-1.13414	-2.19488	0.000223424	0.0183208	0.897717	32288901
BQ2027_MB1834C	NC_002945	complement(2042551..2042898)	0.261909	-4.10834	-17.2478	0.333077	0.724619	1	32286502
BQ2027_MB1847	NC_002945	2054305..2054385	0.579952	3.1481	8.86485	0.460482	0.81294	1	32286508
BQ2027_MB1921C	NC_002945	complement(2133089..2133262)	6.74944	1.4721	2.77425	0.0116759	0.169364	1	32286546
BQ2027_MB1926	NC_002945	2135131..2135349	31.7464	1.09017	2.12899	4.72439e-06	0.00101485	0.0189826	32286551
lppG	NC_002945	complement(2193552..2194004)	2.1777	2.36683	5.15805	0.00292415	0.0870314	1	32286579
BQ2027_MB2111	NC_002945	2329148..2329255	0.843928	-4.10834	-17.2478	0.333077	0.724619	1	32286658
vapB16	NC_002945	complement(2489766..2489942)	4.11951	-1.38593	-2.61341	0.0497438	0.348206	1	32288922
BQ2027_MB2304	NC_002945	2537948..2538142	2.40903	1.3056	2.47187	0.12902	0.538157	1	32286756
BQ2027_MB2326C	NC_002945	complement(2557022..2557231)	19.7479	-1.17205	-2.25331	7.58418e-05	0.00781365	0.304732	32286770
BQ2027_METV	NC_002945	complement(2563770..2563843)	1.26962	4.06722	16.7631	0.328425	0.724619	1	32286779
BQ2027_ASNT	NC_002945	complement(2601415..2601487)	3.86105	5.59563	48.3561	0.170647	0.590573	1	32288501
BQ2027_MB2453C	NC_002945	complement(2698440..2698634)	20.5659	-1.05357	-2.07566	0.000328344	0.0231454	1	32286835
BQ2027_MB2465	NC_002945	2709283..2709561	0.490023	-4.66417	-25.3544	0.267623	0.679326	1	32288387
BQ2027_HIST	NC_002945	2799062..2799134	2.57403	5.02501	32.5596	0.220813	0.638753	1	32288431
BQ2027_MB2540C	NC_002945	complement(2799764..2801011)	1.9197	8.65742	403.777	0.0324274	0.286359	1	32286187
vapc18	NC_002945	2840018..2840431	10.0171	-1.03494	-2.04903	0.000328303	0.0231454	1	32288894
BQ2027_VALT	NC_002945	complement(2941370..2941441)	8.48179	1.11007	2.15856	0.126653	0.531325	1	32286949
BQ2027_CYSU	NC_002945	2941725..2941795	2.56744	-1.86731	-3.64852	0.22696	0.646211	1	32286185
BQ2027_VALU	NC_002945	2941815..2941886	1.89884	-4.66417	-25.3544	0.267623	0.679326	1	32286180
BQ2027_MB2741	NC_002945	2995683..2995931	0.943295	5.33835	40.4578	0.19205	0.615036	1	32286991
BQ2027_MB2837	NC_002945	3079186..3079998	3.69799	1.30669	2.47373	0.000525315	0.0305901	1	32287045
BQ2027_ALAU	NC_002945	complement(3392798..3392870)	3.12138	-5.37739	-41.5677	0.197905	0.618808	1	32287163
BQ2027_MB3135	NC_002945	3438020..3438460	0.63913	5.59563	48.3561	0.170647	0.590573	1	32287631
moaD1	NC_002945	3440660..3440911	1.08505	-5.63443	-49.6743	0.176485	0.597404	1	32288332
BQ2027_MB3142	NC_002945	3442410..3443657	1.27806	-8.15363	-284.766	0.0486129	0.345711	1	32287192
BQ2027_MB3388C	NC_002945	complement(3726675..3726935)	12.239	1.00862	2.01199	0.00379779	0.0922919	1	32287312
fadD18	NC_002945	complement(3894212..3894868)	1.66474	-1.2417	-2.36477	0.0285976	0.269098	1	32288520
BQ2027_MB3661	NC_002945	4018133..4018633	5.43835	1.22125	2.33149	0.00153041	0.0606845	1	32287428
BQ2027_MB3662	NC_002945	4018633..4019379	0.251545	1.88163	3.68492	0.222643	0.64182	1	32287429
BQ2027_MB3663C	NC_002945	complement(4019533..4020099)	2.65121	1.30241	2.4664	0.00964923	0.156966	1	32287430
BQ2027_MB3667	NC_002945	4022809..4023000	0.47471	-4.10834	-17.2478	0.333077	0.724619	1	32287433
BQ2027_THRU	NC_002945	complement(4023014..4023087)	0.61584	-3.19238	-9.14117	0.462552	0.81294	1	32287434
BQ2027_PROY	NC_002945	4068300..4068373	2.53925	5.02501	32.5596	0.220813	0.638753	1	32287461
BQ2027_MB3777	NC_002945	4139580..4139795	5.27455	-2.02567	-4.07182	0.00260603	0.0837682	1	32287506
BQ2027_SERX	NC_002945	complement(4139837..4139923)	7.33345	-1.19492	-2.28932	0.0965976	0.47103	1	32287507
BQ2027_MB3875CB	NC_002945	complement(4260850..4260942)	21.071	-1.32129	-2.4989	0.00310965	0.0897539	1	32287562

## Sheet: AF2122 +B12 Vs -B12_R2
Name	Chromosome	Region	Max group mean	Log₂ fold change	Fold change	P-value	FDR p-value	Bonferroni	GeneID		Differential Expression for RNA-seq tool is a multi-factorial statistical analysis tool based on a negative binomial model. It uses a generalized linear model approach influenced by the multi-factorial EdgeR method [1]. The differentially expressed genes were filtered using the condition [2], and the genes that fulfilled that condition were also listed. The condition was Fold change (≥ 2 or ≤ -2)
BQ2027_ILET	NC_002945	10887..10960	6.31902	-1.52238	-2.87264	0.0634756	0.196628	1	1090750		[1] Robinson, M. D., McCarthy, D.J., Smyth, G. K. (2008). Edger: a bioconductor package for differential expression analysis of digital gene expression data. Bioinformatics, 26(1): 139- 140.
BQ2027_ALAT	NC_002945	11112..11184	2.1352	-5.09274	-34.1245	0.231799	0.45825	1	1090752		[2] Khalid Raza, Akhilesh Mishra. (2012). A Novel Anticlustering Filtering Algorithm for the Prediction of Genes as a Drug Target. American Journal of Biomedical Engineering, 2(5): 206-211.
BQ2027_LEUT	NC_002945	25625..25707	3.00471	-1.58588	-3.0019	0.159148	0.360657	1	1092295
acpA	NC_002945	36591..36854	2.36166	-1.14466	-2.21094	0.0793634	0.227213	1	1092284
BQ2027_MB0098C	NC_002945	complement(104469..105251)	2.74712	-8.84438	-459.647	0.0358678	0.133001	1	1090781
PE4	NC_002945	complement(189121..190629)	17.1764	1.11525	2.16632	8.21565e-15	1.32338e-12	3.30844e-11	1090849
mymT	NC_002945	complement(218582..218743)	117.575	-1.57695	-2.98338	0	0	0	32287695
cobQ1	NC_002945	complement(304699..306183)	29.4945	-2.06701	-4.19019	0	0	0	1091032
PPE2	NC_002945	complement(306202..307872)	22.1071	-1.60694	-3.04605	0	0	0	1091036
BQ2027_MB0318C	NC_002945	complement(379687..380178)	7.34993	-1.32959	-2.51332	7.89915e-06	0.000178488	0.0318099	1091168
BQ2027_GLYU	NC_002945	complement(387234..387304)	9.22044	-1.02493	-2.03487	0.0984729	0.261404	1	1091183
BQ2027_MB0367C	NC_002945	complement(439319..439756)	17.8736	1.09387	2.13445	2.01784e-08	8.85756e-07	8.12586e-05	1091274
BQ2027_MB0401	NC_002945	475959..476363	4.07954	-2.54473	-5.835	2.31116e-05	0.000445314	0.0930705	1091340
BQ2027_MB0462	NC_002945	545854..546204	1.8651	-1.43302	-2.70012	0.0363146	0.133551	1	1091493
mazE1	NC_002945	complement(548363..548488)	0.494823	-3.8256	-14.1781	0.376469	0.604241	1	32288267
umaA1	NC_002945	560907..561767	148.338	-1.02283	-2.03191	0	0	0	1091515
BQ2027_METT	NC_002945	732839..732912	2.94888	-5.56749	-47.4221	0.189749	0.404511	1	1091759
mmpS5	NC_002945	complement(780246..780674)	192.42	-1.14019	-2.2041	0	0	0	1091817
BQ2027_MB0697	NC_002945	780759..781256	137.34	-1.19498	-2.28942	0	0	0	1091815
BQ2027_THRV	NC_002945	complement(852826..852897)	2.16485	-1.84388	-3.58975	0.223835	0.44845	1	32286206
BQ2027_MB0786C	NC_002945	complement(858662..858868)	54.6849	1.32365	2.50298	1.58651e-13	2.12962e-11	6.38887e-10	1092463
BQ2027_MB0802C	NC_002945	complement(874861..875481)	6.37533	-1.23843	-2.35942	1.02524e-05	0.000224383	0.0412864	1092525
BQ2027_MB0820	NC_002945	891218..892312	1.90744	-1.31316	-2.48485	0.00100705	0.00989115	1	1092548
BQ2027_MB0852	NC_002945	922405..922695	1.57537	2.97633	7.86982	0.00581596	0.0367098	1	1092682
BQ2027_LYST	NC_002945	complement(924627..924699)	2.1352	-5.09274	-34.1245	0.231799	0.45825	1	32286207
lpqS	NC_002945	945098..945490	271.998	-1.37823	-2.59949	0	0	0	1092744
cysK2	NC_002945	945693..946811	80.7623	-1.35627	-2.56023	0	0	0	1092743
BQ2027_MB0872	NC_002945	946811..948070	34.5634	-1.33757	-2.52725	0	0	0	1092746
BQ2027_MB0873	NC_002945	948067..948399	16.289	-1.47047	-2.77112	1.45576e-08	6.89687e-07	5.86234e-05	1092750
BQ2027_MB0924	NC_002945	1004270..1004422	11.8175	-1.58771	-3.00572	0.0004304	0.00496624	1	1092840
BQ2027_ARGT	NC_002945	complement(1025781..1025853)	0.854078	-3.8256	-14.1781	0.376469	0.604241	1	32286208
BQ2027_MB0967	NC_002945	1052827..1053105	0.446937	-4.78009	-27.4757	0.26301	0.49655	1	1093045
BQ2027_GLNT	NC_002945	complement(1138517..1138588)	0.979559	4.35443	20.4557	0.287041	0.521877	1	32288056
kdpF	NC_002945	1152395..1152487	1.67601	-5.09274	-34.1245	0.231799	0.45825	1	32288160
BQ2027_MB1063C	NC_002945	complement(1159393..1159782)	0.994629	1.21371	2.31934	0.103741	0.273228	1	32288840
BQ2027_MB1078	NC_002945	1172863..1173309	65.9045	-2.11858	-4.34266	0	0	0	1091271
BQ2027_MB1079	NC_002945	1173357..1174262	25.9438	-2.47375	-5.55485	0	0	0	1091417
BQ2027_MB1084	NC_002945	1177715..1177849	1.61642	-1.39658	-2.63278	0.221436	0.444858	1	32286219
celA2b	NC_002945	1217008..1217463	5.4691	-1.31828	-2.49369	0.000401014	0.00467698	1	1090426
BQ2027_MB1146	NC_002945	1242402..1242587	2.65429	3.99539	15.949	0.00488616	0.0322566	1	32286225
BQ2027_MB1159C	NC_002945	complement(1253016..1254371)	15.2881	-2.21322	-4.6371	0	0	0	1090453
BQ2027_MB1160C	NC_002945	complement(1254473..1255933)	83.9198	-5.10842	-34.4975	0	0	0	1090454
prpD	NC_002945	1255954..1257534	271.889	-8.26172	-306.92	0	0	0	1090455
prpc	NC_002945	1257531..1258712	192.529	-9.00353	-513.255	0	0	0	1090456
BQ2027_MB1163	NC_002945	1258724..1260454	45.0409	-2.49368	-5.63212	0	0	0	1090457
metE	NC_002945	complement(1260466..1262745)	545.187	-2.47343	-5.55363	0	0	0	1090458
BQ2027_MB1322	NC_002945	1447516..1447830	2.46289	1.48162	2.79262	0.00983764	0.0535354	1	32286252
BQ2027_MB1345C	NC_002945	complement(1470627..1471310)	0.72178	7.09144	136.376	0.0752713	0.21981	1	32286257
BQ2027_MB1391C	NC_002945	complement(1526473..1527264)	1.10211	-1.11997	-2.17342	0.0441299	0.15215	1	32288345
BQ2027_MB1409C	NC_002945	complement(1548160..1548618)	4.34668	-1.18046	-2.26648	0.00284058	0.0219138	1	32286293
BQ2027_MB1469	NC_002945	1612972..1613109	0.451795	-3.8256	-14.1781	0.376469	0.604241	1	32286319
mmpS6	NC_002945	1750172..1750618	19.6667	-1.29109	-2.44712	5.95687e-10	3.99805e-08	2.39883e-06	32286379
BQ2027_MB1598A	NC_002945	complement(1768969..1769073)	0.593788	-3.8256	-14.1781	0.376469	0.604241	1	32286384
BQ2027_MB1607C	NC_002945	complement(1773681..1774076)	27.1605	1.11571	2.16702	3.01777e-10	2.20955e-08	1.21525e-06	32286393
BQ2027_MB1609C	NC_002945	complement(1775687..1776085)	54.3545	1.0123	2.01713	6.52667e-12	6.25783e-10	2.62829e-08	32286395
BQ2027_MB1612C	NC_002945	complement(1776871..1777935)	134.136	1.07148	2.10158	0	0	0	32286398
BQ2027_MB1733C	NC_002945	complement(1924232..1924399)	0.371117	-3.8256	-14.1781	0.376469	0.604241	1	32288584
BQ2027_PROT	NC_002945	1936362..1936435	0.842537	-3.8256	-14.1781	0.376469	0.604241	1	32286456
BQ2027_MB1764C	NC_002945	complement(1951097..1951594)	2.26597	1.64563	3.12885	0.00107348	0.0103383	1	32286468
lppG	NC_002945	complement(2193552..2194004)	2.13331	-2.56315	-5.90997	0.000956942	0.0095623	1	32286579
BQ2027_MB1989C	NC_002945	complement(2197267..2197788)	1.55378	1.69532	3.23849	0.00404608	0.0280923	1	32288920
BQ2027_MB2037	NC_002945	2244424..2245014	0.421981	-5.75678	-54.0709	0.1747	0.385066	1	32286611
cobM	NC_002945	complement(2316547..2317302)	4.49464	-1.08837	-2.12633	0.000172602	0.00234906	0.695067	32287745
BQ2027_MB2113	NC_002945	2329622..2330227	3.08416	1.27236	2.41556	0.000768149	0.00797251	1	32286660
PE22	NC_002945	2352253..2352549	8.92181	-1.34928	-2.54785	0.000228172	0.00297361	0.918847	32288904
BQ2027_MB2141	NC_002945	2361984..2362277	12.2345	1.02651	2.03709	6.32377e-05	0.00101055	0.254658	32288211
BQ2027_LEUU	NC_002945	2386912..2386997	4.34984	-6.33389	-80.6661	0.134436	0.323982	1	32286682
vapC16	NC_002945	complement(2489295..2489720)	2.04899	-2.41697	-5.34047	0.0019599	0.0162398	1	32287740
mazf8	NC_002945	complement(2529853..2530170)	6.56808	-2.23876	-4.71992	6.97005e-06	0.000160391	0.0280684	32286752
BQ2027_MB2331C	NC_002945	complement(2561234..2561425)	3.572	-1.2813	-2.43058	0.0470636	0.160178	1	32286775
BQ2027_METV	NC_002945	complement(2563770..2563843)	0.953085	1.25838	2.39227	0.456089	0.671949	1	32286779
BQ2027_MB2336	NC_002945	2565051..2565338	0.734669	1.87586	3.6702	0.105926	0.277169	1	32286780
uspB	NC_002945	2571703..2572527	2.15383	-1.15045	-2.21983	0.00523701	0.0339604	1	32288878
BQ2027_ASNT	NC_002945	complement(2601415..2601487)	7.6867	-1.21214	-2.31681	0.0817351	0.232121	1	32288501
lppQ	NC_002945	2601605..2602024	3.63695	-1.08388	-2.11973	0.0122246	0.0621574	1	32286178
BQ2027_MB2445	NC_002945	2691679..2691951	0.51669	1.30469	2.47031	0.288579	0.522659	1	32288386
BQ2027_MB2452C	NC_002945	complement(2698134..2698439)	3.26001	-1.05152	-2.07272	0.0416308	0.146417	1	32288648
ahpC	NC_002945	2698767..2699354	140.813	-1.06243	-2.08845	0	0	0	32286836
BQ2027_MB2463	NC_002945	2706950..2707369	4.82453	-1.13898	-2.20225	0.00347102	0.0254605	1	32288676
BQ2027_MB2465	NC_002945	2709283..2709561	0.446937	-1.53123	-2.89032	0.322547	0.558186	1	32288387
BQ2027_MB2478	NC_002945	2724836..2725234	1.25008	-1.30103	-2.46405	0.0836439	0.234891	1	32288721
BQ2027_MB2479C	NC_002945	complement(2725422..2725568)	4.02927	-1.28959	-2.44458	0.0623934	0.195532	1	32286845
BQ2027_PROU	NC_002945	complement(2737905..2737977)	1.70816	-4.78009	-27.4757	0.26301	0.49655	1	32288833
BQ2027_GLYV	NC_002945	2738115..2738185	1.75627	-1.53123	-2.89032	0.322547	0.558186	1	32287593
BQ2027_ARGW	NC_002945	2765389..2765462	0.842537	-3.8256	-14.1781	0.376469	0.604241	1	32288193
BQ2027_MB2519	NC_002945	2777873..2778496	1.46934	1.34729	2.54434	0.00926315	0.0513946	1	32288507
BQ2027_MB2520	NC_002945	2778486..2779238	1.86298	-2.11964	-4.34586	0.000236509	0.00306245	0.952422	32286866
vapb38	NC_002945	2779291..2779512	30.6122	-1.01932	-2.02696	2.77052e-06	7.0169e-05	0.0111569	32286867
BQ2027_MB2540C	NC_002945	complement(2799764..2801011)	0.819439	1.74253	3.34621	0.00117394	0.0110197	1	32286187
BQ2027_MB2647	NC_002945	2915244..2915471	1.64073	-2.16299	-4.47841	0.0468634	0.159661	1	32288830
BQ2027_GLYT	NC_002945	2941626..2941698	9.6614	2.32615	5.01464	0.00153083	0.0134599	1	32287600
BQ2027_MB2678C	NC_002945	complement(2941860..2942081)	3.97119	1.29097	2.44692	0.0131834	0.0655427	1	32287601
BQ2027_MB2680	NC_002945	2942373..2942645	3.4257	-1.08307	-2.11854	0.0429073	0.149373	1	32286951
BQ2027_MB2683C	NC_002945	complement(2943239..2943412)	0.405335	1.25838	2.39227	0.456089	0.671949	1	32286954
BQ2027_MB2725C	NC_002945	complement(2981248..2981505)	0.966631	-1.58588	-3.0019	0.159148	0.360657	1	32286980
vapb42	NC_002945	complement(3032253..3032522)	6.23477	-1.48486	-2.7989	0.00107006	0.0103336	1	32288939
mazE9	NC_002945	complement(3071471..3071701)	15.6544	-1.3701	-2.58489	5.06814e-06	0.000120766	0.0204094	32288274
BQ2027_MB2827C	NC_002945	complement(3073429..3074058)	0.148447	-4.38038	-20.8269	0.307151	0.54417	1	32287035
BQ2027_MB2838C	NC_002945	complement(3081458..3082294)	0.260713	-1.39658	-2.63278	0.221436	0.444858	1	32287046
BQ2027_MB2840C	NC_002945	complement(3084599..3084940)	0.54691	-5.34955	-40.7733	0.208272	0.427827	1	32287048
ugpAb	NC_002945	complement(3102294..3102836)	6.10466	1.15338	2.22434	2.11689e-05	0.000411822	0.0852472	32288868
vapc23	NC_002945	3135920..3136300	1.29579	3.08232	8.46976	0.00410369	0.0283415	1	32288899
BQ2027_MB2987	NC_002945	3276337..3277557	20.4762	-1.0774	-2.11023	7.75602e-13	8.92385e-11	3.12335e-09	32287111
BQ2027_GLUU	NC_002945	complement(3309518..3309590)	0.854078	-3.8256	-14.1781	0.376469	0.604241	1	32287126
BQ2027_GLNU	NC_002945	complement(3309630..3309701)	0.48978	3.43238	10.7957	0.413374	0.638533	1	32286184
BQ2027_MB3023C	NC_002945	complement(3318252..3318455)	2.42009	2.12783	4.3706	0.00992269	0.0537062	1	32287130
BQ2027_ALAU	NC_002945	complement(3392798..3392870)	7.25966	-1.3878	-2.61679	0.0632115	0.196573	1	32287163
moaB1	NC_002945	3439739..3440134	1.33827	-1.70146	-3.2523	0.0357854	0.133001	1	32288328
BQ2027_MB3142	NC_002945	3442410..3443657	0.988978	2.14862	4.43403	7.53254e-05	0.00117118	0.303335	32287192
BQ2027_METU	NC_002945	complement(3518316..3518389)	6.31902	-1.20871	-2.31131	0.110669	0.285638	1	32287229
BQ2027_MB3252	NC_002945	3559722..3559832	3.17695	1.6472	3.13226	0.0553932	0.180039	1	32287255
BQ2027_MB3356	NC_002945	3670770..3671120	2.22036	-1.46469	-2.76004	0.021382	0.0937965	1	32288329
BQ2027_MB3388C	NC_002945	complement(3726675..3726935)	3.5832	-1.53679	-2.90149	0.00993803	0.0537062	1	32287312
BQ2027_MB3440	NC_002945	3782371..3783258	61.3296	-1.38714	-2.61559	0	0	0	32287340
fadD18	NC_002945	complement(3894212..3894868)	1.13877	-1.21645	-2.32374	0.0462604	0.158007	1	32288520
PE_PGRS57	NC_002945	3894914..3897892	63.6743	1.0485	2.06837	0	0	0	32287949
BQ2027_MB3663C	NC_002945	complement(4019533..4020099)	1.1195	1.51104	2.85014	0.0169835	0.0784319	1	32287430
BQ2027_MB3667	NC_002945	4022809..4023000	0.367335	4.35443	20.4557	0.287041	0.521877	1	32287433
BQ2027_THRU	NC_002945	complement(4023014..4023087)	1.68507	-4.78009	-27.4757	0.26301	0.49655	1	32287434
BQ2027_PROY	NC_002945	4068300..4068373	2.52761	-1.17865	-2.26365	0.310776	0.548416	1	32287461
BQ2027_MB3771C	NC_002945	complement(4136592..4136804)	1.75627	-6.33389	-80.6661	0.134436	0.323982	1	32288399
BQ2027_MB3777	NC_002945	4139580..4139795	2.74214	-1.28959	-2.44458	0.0623934	0.195532	1	32287506
BQ2027_MB3792	NC_002945	4152999..4153688	6.8221	-1.09982	-2.14328	1.49709e-05	0.000301438	0.0602877	32288817
BQ2027_ARGU	NC_002945	complement(4157571..4157643)	0.854078	-3.8256	-14.1781	0.376469	0.604241	1	32287520
BQ2027_SERT	NC_002945	complement(4157674..4157762)	5.54717	1.15114	2.22089	0.0803137	0.229378	1	32286175
BQ2027_MB3875CB	NC_002945	complement(4260850..4260942)	11.3969	-1.13864	-2.20173	0.0262938	0.107607	1	32287562
