# Supplementary material for: Dependency on host vitamin B12 has shaped Mycobacterium tuberculosis Complex evolution
Source: Nat Commun. 2024 Mar 9;15:2161. doi: 10.1038/s41467-024-46449-8 (PMC10924821; doi:10.1038/s41467-024-46449-8)
Supplement: Supplementary file 5 — Supplementary Data 2 [file 41467_2024_46449_MOESM5_ESM.xlsx]

## Sheet: GC1237 +B12 Vs -B12_R1
Name	Chromosome	Region	Max group mean	Log₂ fold change	Fold change	P-value	FDR p-value	Bonferroni	GeneID		Differential Expression for RNA-seq tool is a multi-factorial statistical analysis tool based on a negative binomial model. It uses a generalized linear model approach influenced by the multi-factorial EdgeR method [1]. The differentially expressed genes were filtered using the condition [2], and the genes that fulfilled that condition were also listed. The condition was Fold change (≥ 2 or ≤ -2)
leuT	NC_000962	25644..25726	2.436	-5.56127	-47.2182	0.182492	0.3331	1	2700444		[1] Robinson, M. D., McCarthy, D.J., Smyth, G. K. (2008). Edger: a bioconductor package for differential expression analysis of digital gene expression data. Bioinformatics, 26(1): 139- 140.
Rv0072	NC_000962	80624..81673	0.0797016	3.88332	14.7569	0.351285	0.516958	1	886984		[2] Khalid Raza, Akhilesh Mishra. (2012). A Novel Anticlustering Filtering Algorithm for the Prediction of Genes as a Drug Target. American Journal of Biomedical Engineering, 2(5): 206-211.
Rv0073	NC_000962	81676..82668	0.0842766	3.88332	14.7569	0.351285	0.516958	1	886977
Rv0094c	NC_000962	complement(103710..104663)	5.89185	-3.58225	-11.9774	1.11022e-16	8.99507e-15	4.40759e-13	886943
Rv0196	NC_000962	231647..232231	95.7032	1.04228	2.05948	1.07692e-14	7.37131e-13	4.27536e-11	886760
Rv0197	NC_000962	232231..234519	91.4923	1.02899	2.04059	0	0	0	886758
F6	NC_000962	293604..293705	3.28183	5.81939	56.4691	0.15361	0.293048	1	14515886
Rv0250c	NC_000962	complement(301735..302028)	1006.13	-1.97227	-3.92385	0	0	0	886669
hsp	NC_000962	complement(302173..302652)	2268.38	-1.75392	-3.37274	0	0	0	886667
cobQ1	NC_000962	complement(306374..307858)	19.6333	-1.67504	-3.19328	0	0	0	886673
PPE2	NC_000962	complement(307877..309547)	22.6267	-2.01641	-4.04576	0	0	0	886684
glyU	NC_000962	complement(386204..386274)	6.26498	-2.56613	-5.92217	0.0190266	0.0613114	1	2700441
Rv0325	NC_000962	392039..392263	11.3442	1.05017	2.07078	0.00558338	0.0227615	1	886546
Rv0336	NC_000962	400192..401703	38.6055	1.04348	2.0612	7.10543e-15	4.94887e-13	2.82085e-11	886524
dnaK	NC_000962	419835..421712	1366.98	-1.2425	-2.36608	0	0	0	885946
grpE	NC_000962	421709..422416	2251.43	-1.64016	-3.11699	0	0	0	886497
hspR	NC_000962	423639..424019	360.118	-1.02164	-2.03022	0	0	0	885929
PPE7	NC_000962	complement(424269..424694)	2.75027	1.29751	2.45804	0.0196699	0.0631791	1	886498
clpB	NC_000962	complement(459456..462002)	321.516	-1.21782	-2.32594	0	0	0	886440
Rv0492A	NC_000962	complement(583375..583704)	13.7243	-1.02792	-2.03908	5.58945e-05	0.000514852	0.221901	3205069
Rv0601c	NC_000962	complement(698524..698994)	3.17663	-1.37937	-2.60154	0.00293442	0.0135619	1	887868
B55	NC_000962	704187..704247	0.662912	-3.37597	-10.3817	0.436731	0.602649	1	14515849
thrT	NC_000962	731494..731566	5.15877	1.92444	3.7959	0.0835074	0.186669	1	2700463
Rv0653c	NC_000962	complement(749234..749929)	16.1518	-1.00904	-2.01257	4.09899e-08	8.84402e-07	0.00016273	888087
vapC7	NC_000962	complement(755335..755772)	7.16495	1.04947	2.06977	0.00269981	0.0126245	1	888143
vapB8	NC_000962	758532..758804	22.0712	1.13403	2.19472	6.51638e-06	8.29167e-05	0.02587	888146
Rv0666	NC_000962	759136..759309	1.68335	1.5674	2.96371	0.169305	0.314379	1	888158
Rv0689c	NC_000962	complement(789157..789411)	0.317158	-1.09808	-2.14069	0.516304	0.672924	1	888283
Rv0790c	NC_000962	complement(884072..884800)	114.656	-1.02433	-2.03401	4.44089e-16	3.39045e-14	1.76303e-12	885253
Rv0791c	NC_000962	complement(884797..885840)	154.197	-1.12083	-2.17472	0	0	0	885273
pheU	NC_000962	924213..924286	2.2618	4.84102	28.661	0.238706	0.398176	1	2700446
Rv0836c	NC_000962	complement(932279..932932)	5.9358	-1.2045	-2.30457	1.78642e-05	0.000200341	0.0709207	885356
Rv0837c	NC_000962	complement(933003..934031)	6.79855	-1.324	-2.50358	5.7304e-09	1.4308e-07	2.27497e-05	885109
Rv0841	NC_000962	937593..937835	2.23853	6.51143	91.2293	0.109313	0.227093	1	3205068
Rv0882	NC_000962	980225..980509	16.2969	1.06154	2.08716	0.00011665	0.000952884	0.463102	885248
Rv0888	NC_000962	987233..988705	8.53775	-1.37921	-2.60126	1.81855e-13	9.8899e-12	7.21962e-10	885210
argT	NC_000962	complement(1025321..1025393)	2.29279	4.84102	28.661	0.238706	0.398176	1	2700422
Rv0942	NC_000962	1052360..1052638	0.299952	3.88332	14.7569	0.351285	0.516958	1	885913
Rv0979c	NC_000962	complement(1094670..1094864)	0.429162	3.88332	14.7569	0.351285	0.516958	1	885063
kdpF	NC_000962	1151920..1152012	0.899857	3.88332	14.7569	0.351285	0.516958	1	3205056
esxI	NC_000962	complement(1160544..1160828)	2.93637	1.32141	2.49911	0.0427513	0.115066	1	888299
esxJ	NC_000962	complement(1160855..1161151)	15.5215	-1.10064	-2.1445	1.79777e-05	0.000201046	0.0713715	888372
Rv1047	NC_000962	1169423..1170670	4.37426	-1.14306	-2.20849	2.30043e-06	3.18212e-05	0.00913269	886060
Rv1051c	NC_000962	complement(1173945..1174700)	0.66418	1.37845	2.5999	0.100859	0.21345	1	887142
leuX	NC_000962	1177396..1177469	2.82725	5.15433	35.613	0.208333	0.365804	1	2700427
vapB32	NC_000962	1239416..1239613	13.9478	1.16361	2.24017	0.0019447	0.00977273	1	885450
Rv1116	NC_000962	1241003..1241188	1.73925	-6.22584	-74.8455	0.1339	0.264997	1	885969
Rv1128c	NC_000962	complement(1251617..1252972)	33.9366	-1.20657	-2.30788	0	0	0	885849
Rv1129c	NC_000962	complement(1253074..1254534)	163.577	-5.94842	-61.7524	0	0	0	885963
prpD	NC_000962	1254555..1256135	586.64	-10.6503	-1607.15	0	0	0	885843
prpC	NC_000962	1256132..1257313	449.227	-10.3812	-1333.73	0	0	0	888949
Rv1132	NC_000962	1257325..1259055	70.8067	-2.23358	-4.70298	0	0	0	885824
metE	NC_000962	complement(1259067..1261346)	658.424	-2.0531	-4.14997	0	0	0	888947
Rv1149	NC_000962	1277893..1278300	1.33324	6.51143	91.2293	0.109313	0.227093	1	885164
lipX	NC_000962	complement(1299822..1300124)	329.24	-1.03613	-2.05072	1.11022e-16	8.99507e-15	4.40759e-13	885930
esxK	NC_000962	1340659..1340955	3438.56	-1.10633	-2.15297	0	0	0	886051
Rv1313c	NC_000962	complement(1468171..1469505)	27.5821	1.51216	2.85236	0	0	0	886922
Rv1357c	NC_000962	complement(1525293..1526216)	0.568928	-1.27631	-2.42219	0.0791169	0.179997	1	886815
mcr15	NC_000962	complement(1535417..1535716)	12.5357	-1.25366	-2.38445	1.2778e-05	0.000148765	0.0507288	14515856
Rv1393c	NC_000962	complement(1568109..1569587)	57.1978	-1.28619	-2.43884	0	0	0	886743
cyp132	NC_000962	complement(1569584..1570969)	77.52	-1.09412	-2.13483	0	0	0	886738
Rv1434	NC_000962	1612256..1612393	1.21285	1.6947	3.2371	0.272085	0.435731	1	886634
Rv1473A	NC_000962	1662381..1662572	11.3326	1.42964	2.69379	0.00108197	0.00603291	1	3205054
Rv1576c	NC_000962	complement(1780643..1782064)	0.170623	-2.62429	-6.16582	0.0784216	0.178811	1	886327
Rv1578c	NC_000962	complement(1782758..1783228)	0.17171	-4.2921	-19.5908	0.311363	0.47795	1	886322
Rv1582c	NC_000962	complement(1784497..1785912)	0.0295504	2.96438	7.80488	0.48751	0.649032	1	886311
Rv1584c	NC_000962	complement(1786307..1786528)	0.182151	-3.37597	-10.3817	0.436731	0.602649	1	886307
Rv1585c	NC_000962	complement(1786584..1787099)	0.470205	-5.81832	-56.4273	0.162292	0.30449	1	886309
Rv1586c	NC_000962	complement(1787096..1788505)	0.286792	-1.15926	-2.23343	0.147858	0.285781	1	886305
Rv1706A	NC_000962	complement(1934482..1934649)	1.9256	-3.03182	-8.17838	0.0382146	0.105575	1	3205102
proT	NC_000962	1946613..1946686	2.18582	-5.24827	-38.009	0.209642	0.365998	1	2700455
Rv1760	NC_000962	1993153..1994661	0.160786	-5.81832	-56.4273	0.162292	0.30449	1	885556
Rv1762c	NC_000962	complement(1995054..1995842)	0.0512517	-3.37597	-10.3817	0.436731	0.602649	1	885373
Rv1772	NC_000962	2006636..2006947	126.627	-1.34975	-2.54867	0	0	0	885920
esxM	NC_000962	2030347..2030643	884.045	-1.07202	-2.10238	0	0	0	886252
AS1890	NC_000962	2139419..2139656	2.98881	1.3066	2.47359	0.0622612	0.152109	1	14515861
Rv1929c	NC_000962	complement(2181262..2181906)	73.9557	1.46674	2.76397	0	0	0	885630
fadE17	NC_000962	complement(2184959..2186188)	3.25474	-1.13129	-2.19055	3.49323e-05	0.000352911	0.138681	885379
lppG	NC_000962	complement(2197508..2197960)	0.369478	4.84102	28.661	0.238706	0.398176	1	885979
Rv1974	NC_000962	2217659..2218036	1.49769	-1.38223	-2.60671	0.0545977	0.138059	1	885935
Rv2012	NC_000962	2259326..2259820	15.1947	-1.52387	-2.87562	3.11716e-11	1.15655e-09	1.23751e-07	888927
Rv2017	NC_000962	2263998..2265038	1.1265	-1.12163	-2.17593	0.0217659	0.0684712	1	888435
Rv2023A	NC_000962	complement(2268268..2268726)	35.8565	-2.0493	-4.13906	0	0	0	3205050
ASpks	NC_000962	2299745..2299886	0.569544	-1.09808	-2.14069	0.516304	0.672924	1	14515896
PE21	NC_000962	complement(2358033..2358206)	1.92383	1.20105	2.29907	0.218259	0.375917	1	887413
Rv2104a	NC_000962	complement(2364797..2365054)	3.8924	7.38975	167.702	0.0685655	0.163683	1	19394677
PE22	NC_000962	2367359..2367655	11.4369	-1.35625	-2.56019	9.51473e-06	0.000114878	0.0377735	887811
leuU	NC_000962	2401987..2402072	1.88082	-5.24827	-38.009	0.209642	0.365998	1	2700467
vapB16	NC_000962	complement(2506207..2506383)	2.83684	1.37845	2.5999	0.100859	0.21345	1	14515901
valV	NC_000962	complement(2510598..2510669)	1.12327	-4.2921	-19.5908	0.311363	0.47795	1	2700452
glpD1	NC_000962	complement(2523241..2524791)	14.8089	-1.02628	-2.03676	1.73594e-11	6.69097e-10	6.8917e-08	887276
Rv2250c	NC_000962	complement(2524785..2525354)	18.9418	-1.02671	-2.03737	3.80558e-08	8.29036e-07	0.000151082	888018
Rv2251	NC_000962	2525565..2526992	67.6792	-1.13426	-2.19506	0	0	0	888706
Rv2252	NC_000962	2526989..2527918	34.6111	-1.43726	-2.70806	0	0	0	888429
Rv2256a	NC_000962	complement(2528980..2529174)	43.9891	1.16225	2.23807	1.4353e-07	2.7661e-06	0.000569816	885526
Rv2261c	NC_000962	complement(2534042..2535552)	1.57847	1.06742	2.09568	0.00628385	0.0249664	1	887455
mazF8	NC_000962	complement(2546488..2546805)	8.02655	1.74623	3.3548	7.04109e-05	0.000622027	0.279531	888067
Rv2283	NC_000962	2555941..2556135	0.858325	1.6947	3.2371	0.272085	0.435731	1	887644
Rv2307A	NC_000962	complement(2579228..2579419)	1.74347	1.75694	3.3798	0.118193	0.241	1	3205073
Rv2309A	NC_000962	2583045..2583332	0.702042	-1.4483	-2.72886	0.223626	0.382187	1	3205076
asnT	NC_000962	complement(2619407..2619479)	4.01237	5.62985	49.5171	0.167916	0.312482	1	2700449
esxP	NC_000962	complement(2626223..2626519)	650.542	-1.00421	-2.00585	0	0	0	886002
Rv2386a	NC_000962	2680458..2680667	152.508	-1.10817	-2.15572	1.24345e-14	8.36694e-13	4.9365e-11	19394680
Rv2401A	NC_000962	complement(2698042..2698245)	31.3825	1.03539	2.04967	1.73588e-05	0.00019578	0.0689145	3205070
Rv2422	NC_000962	2719083..2719355	0.306545	3.88332	14.7569	0.351285	0.516958	1	885531
Rv2437	NC_000962	2734376..2734795	7.67128	1.133	2.19314	0.00127798	0.00686545	1	885906
proU	NC_000962	complement(2765331..2765404)	6.011	-1.03785	-2.05316	0.164298	0.307082	1	2700470
argW	NC_000962	2794176..2794249	2.82725	1.09188	2.13152	0.358599	0.524553	1	2700423
hisT	NC_000962	2827854..2827926	1.71959	4.44022	21.7089	0.282132	0.446775	1	2700451
Rv2517c	NC_000962	complement(2833510..2833761)	107.513	-1.07192	-2.10223	4.34541e-13	2.18371e-11	1.72513e-09	887673
vapC18	NC_000962	2868154..2868567	1.92035	1.05846	2.0827	0.0920848	0.200097	1	887365
Rv2635	NC_000962	2962470..2962712	0.34439	3.88332	14.7569	0.351285	0.516958	1	887813
Rv2644c	NC_000962	complement(2968533..2968850)	5.78964	1.02991	2.0419	0.0169011	0.0559611	1	887366
glyT	NC_000962	2969753..2969825	3.32364	-1.14845	-2.21676	0.259209	0.422265	1	2700439
valU	NC_000962	2969942..2970013	1.12327	-4.2921	-19.5908	0.311363	0.47795	1	2700437
Rv2653c	NC_000962	complement(2976586..2976909)	7.86287	-1.19627	-2.29147	0.000896065	0.00515562	1	887367
Rv2654c	NC_000962	complement(2976989..2977234)	2.30133	-2.91051	-7.51883	0.00683133	0.0267723	1	888154
Rv2660c	NC_000962	complement(2980963..2981190)	3.1199	1.0885	2.12653	0.102144	0.215698	1	887222
Rv2706c	NC_000962	complement(3020200..3020457)	1.62183	2.0745	4.21199	0.0597164	0.147434	1	887484
ald	NC_000962	3086820..3087935	330.929	-1.45018	-2.73242	0	0	0	888493
Rv2806	NC_000962	3113268..3113459	8.28149	1.25619	2.38863	0.00907878	0.0335906	1	888905
Rv2812	NC_000962	3116818..3118227	3.26437	1.14339	2.209	4.78181e-05	0.000456341	0.189838	888942
Rv2818c	NC_000962	complement(3124996..3126144)	0.0351938	-3.37597	-10.3817	0.436731	0.602649	1	888510
Rv2819c	NC_000962	complement(3126240..3127367)	0.0716979	-4.2921	-19.5908	0.311363	0.47795	1	888514
vapB23	NC_000962	3174747..3174995	0.168046	2.96438	7.80488	0.48751	0.649032	1	14515870
glnU	NC_000962	complement(3348659..3348730)	0.581157	2.96438	7.80488	0.48751	0.649032	1	2700442
PE29	NC_000962	complement(3380679..3380993)	2.31072	-1.01655	-2.02308	0.085888	0.190467	1	3205088
Rv3108	NC_000962	3477060..3477500	0.275086	-4.84799	-28.7999	0.248678	0.408765	1	888686
moaA1	NC_000962	3477649..3478728	10.8583	-1.34392	-2.5384	1.74394e-12	7.69271e-11	6.92344e-09	888836
Rv3113	NC_000962	3480074..3480742	0.625461	2.99064	7.94827	0.0381961	0.105575	1	888781
Rv3115	NC_000962	3481451..3482698	5.23042	10.084	1085.37	0.0126992	0.0445763	1	888790
Rv3168	NC_000962	3536102..3537238	20.3433	-1.1858	-2.27489	1.87628e-14	1.18235e-12	7.44882e-11	888778
Rv3175	NC_000962	3542860..3544347	16.6588	-1.15932	-2.23353	2.43139e-14	1.50822e-12	9.65261e-11	887294
Rv3177	NC_000962	3545447..3546307	15.9684	-1.29937	-2.46121	5.51004e-13	2.63552e-11	2.18748e-09	888766
Rv3178	NC_000962	3546438..3546797	5.0547	-1.20445	-2.30449	0.00349538	0.0155047	1	888786
Rv3178a	NC_000962	3547037..3547330	0.284649	3.88332	14.7569	0.351285	0.516958	1	19394684
metU	NC_000962	complement(3559370..3559443)	1.1309	3.88332	14.7569	0.351285	0.516958	1	2700465
Rv3192	NC_000962	3559563..3560024	1.99254	1.93327	3.81921	0.00791226	0.0301745	1	887899
Rv3249c	NC_000962	complement(3629752..3630387)	5011.98	-1.11298	-2.16292	0	0	0	888741
rubB	NC_000962	complement(3630384..3630566)	1765.33	-1.07367	-2.10478	0	0	0	888744
rubA	NC_000962	complement(3630571..3630738)	3790.55	-1.61129	-3.05525	0	0	0	888747
alkB	NC_000962	complement(3630738..3631988)	4189.32	-1.00582	-2.00809	0	0	0	888690
Rv3294c	NC_000962	complement(3675186..3675995)	1.18814	1.33248	2.51835	0.0297765	0.08776	1	3205051
Rv3322c	NC_000962	complement(3708438..3709052)	150.901	-1.14543	-2.21211	0	0	0	887520
moaX	NC_000962	complement(3709049..3709714)	184.702	-1.01796	-2.02506	1.11022e-16	8.99507e-15	4.40759e-13	887578
moaC3	NC_000962	complement(3709715..3710248)	178.713	-1.09739	-2.13968	0	0	0	887981
Rv3324A	NC_000962	complement(3710245..3710379)	9.58521	-2.34928	-5.09572	0.000158751	0.0012382	0.630242	3205081
Rv3327	NC_000962	3711749..3713461	1.8649	-1.08555	-2.12219	0.000267989	0.00193089	1	887965
Rv3334	NC_000962	3721257..3721697	57.768	-1.3559	-2.55956	0	0	0	887593
Rv3346c	NC_000962	complement(3743198..3743455)	9.71757	-1.31947	-2.49574	0.000371327	0.00253293	1	888010
Rv3354	NC_000962	3769111..3769500	41.7855	-1.94692	-3.85552	0	0	0	887643
relK	NC_000962	3771045..3771302	6.7396	-1.27576	-2.42125	0.00275468	0.0128207	1	888139
Rv3428c	NC_000962	complement(3844738..3845970)	1.25564	1.21784	2.32598	0.0116876	0.0413915	1	887621
Rv3430a	NC_000962	complement(3848844..3848999)	9.07254	-1.49056	-2.80997	0.00217734	0.0106323	1	19394687
fadD18	NC_000962	complement(3945092..3945748)	3.38519	-2.48524	-5.59927	8.4911e-07	1.33769e-05	0.00337097	888277
kshA	NC_000962	3962439..3963599	249.661	-1.06482	-2.09191	0	0	0	888268
Rv3528c	NC_000962	complement(3964479..3965192)	17.8401	-1.13482	-2.19592	2.98495e-10	9.71332e-09	1.18502e-06	888297
Rv3529c	NC_000962	complement(3965884..3967038)	29.1641	-1.25953	-2.39418	0	0	0	888324
espC	NC_000962	complement(4054812..4055123)	557.054	-1.04388	-2.06177	0	0	0	885770
Rv3639c	NC_000962	complement(4077884..4078450)	1.99254	3.49641	11.2856	0.000788989	0.00469608	1	885244
proY	NC_000962	4126541..4126614	3.3927	5.4116	42.5651	0.185643	0.33607	1	2700460
Rv3745c	NC_000962	complement(4195886..4196098)	1.89848	-3.34922	-10.1909	0.0205002	0.0652129	1	885597
serX	NC_000962	complement(4199131..4199217)	3.84766	5.81939	56.4691	0.15361	0.293048	1	2700471
Rv3771c	NC_000962	complement(4216404..4216730)	42.2272	1.28246	2.43254	2.08557e-11	7.88542e-10	8.27969e-08	886103
argU	NC_000962	complement(4216865..4216937)	1.10788	-1.09808	-2.14069	0.516304	0.672924	1	2700457
serT	NC_000962	complement(4216968..4217056)	6.5821	2.55493	5.87637	0.0174712	0.057513	1	2700421
serU	NC_000962	complement(4222581..4222667)	0.961916	3.88332	14.7569	0.351285	0.516958	1	2700428
Rv3844	NC_000962	4318775..4319266	11.9066	1.49097	2.81078	5.23389e-08	1.11115e-06	0.000207785	886180
ethA	NC_000962	complement(4326004..4327473)	1556.66	-1.00355	-2.00492	0	0	0	886175
Rv3861	NC_000962	4337946..4338272	2.17534	1.3066	2.47359	0.0622612	0.152109	1	886183
espF	NC_000962	4341566..4341877	666.184	-1.0212	-2.0296	0	0	0	886172
esxB	NC_000962	4352274..4352576	19514.4	-1.0047	-2.00652	0	0	0	886194
esxD	NC_000962	complement(4374049..4374372)	76.7566	-1.03505	-2.04919	5.35627e-12	2.14792e-10	2.12644e-08	886218

## Sheet: GC1237 +B12 Vs -B12_R2
Name	Chromosome	Region	Max group mean	Log₂ fold change	Fold change	P-value	FDR p-value	Bonferroni	GeneID		Differential Expression for RNA-seq tool is a multi-factorial statistical analysis tool based on a negative binomial model. It uses a generalized linear model approach influenced by the multi-factorial EdgeR method [1]. The differentially expressed genes were filtered using the condition [2], and the genes that fulfilled that condition were also listed. The condition was Fold change (≥ 2 or ≤ -2)
ileT	NC_000962	10887..10960	0.811942	-3.9567	-15.5269	0.372982	0.786833	1	2700464		[1] Robinson, M. D., McCarthy, D.J., Smyth, G. K. (2008). Edger: a bioconductor package for differential expression analysis of digital gene expression data. Bioinformatics, 26(1): 139- 140.
leuT	NC_000962	25644..25726	1.80186	1.25194	2.38162	0.308177	0.736727	1	2700444		[2] Khalid Raza, Akhilesh Mishra. (2012). A Novel Anticlustering Filtering Algorithm for the Prediction of Genes as a Drug Target. American Journal of Biomedical Engineering, 2(5): 206-211.
acpA	NC_000962	36607..36870	2.2759	-1.41125	-2.65967	0.0403449	0.2827	1	887052
Rv0094c	NC_000962	complement(103710..104663)	9.79783	11.1243	2232.28	0.00409267	0.0624289	1	886943
Rv0095c	NC_000962	complement(104805..105215)	0.545818	1.82384	3.54023	0.115616	0.492518	1	886940
cobQ1	NC_000962	complement(306374..307858)	22.3139	-2.08318	-4.2374	0	0	0	886673
PPE2	NC_000962	complement(307877..309547)	19.8481	-1.79887	-3.47948	0	0	0	886684
glyU	NC_000962	complement(386204..386274)	8.42558	1.70124	3.2518	0.0159333	0.159173	1	2700441
Rv0378	NC_000962	455637..455858	0.673667	1.25194	2.38162	0.308177	0.736727	1	886450
Rv0393	NC_000962	472781..474106	1.29139	-1.19726	-2.29304	0.0036672	0.0581764	1	886428
Rv0396	NC_000962	475350..475742	0.611539	-1.07815	-2.11133	0.269818	0.708997	1	886423
thiS	NC_000962	502167..502373	4.69614	1.30004	2.46236	0.0120323	0.129895	1	886395
mazE1	NC_000962	complement(547344..547517)	0.345309	-3.9567	-15.5269	0.372982	0.786833	1	14515889
icl1	NC_000962	557527..558813	267.506	-1.60854	-3.04944	0	0	0	886291
Rv0494	NC_000962	584695..585423	4.8723	1.01932	2.02697	0.000126193	0.00400385	0.500482	887166
Rv0560c	NC_000962	complement(650779..651504)	202.289	1.11047	2.15916	0	0	0	887637
Rv0600c	NC_000962	complement(697904..698410)	0.533287	-1.24534	-2.37074	0.195769	0.620639	1	887847
Rv0689c	NC_000962	complement(789157..789411)	0.586486	1.25194	2.38162	0.308177	0.736727	1	888283
Rv0699	NC_000962	799629..799850	4.042	2.06515	4.18478	0.00122048	0.0251765	1	888335
Rv0749A	NC_000962	complement(841737..841874)	7.31514	1.05756	2.08141	0.0293545	0.23284	1	3205052
aspT	NC_000962	924110..924183	6.063	1.28951	2.44446	0.0795124	0.405329	1	2700454
Rv0841	NC_000962	937593..937835	1.53862	1.59787	3.02696	0.0629969	0.358608	1	3205068
argT	NC_000962	complement(1025321..1025393)	1.53651	4.79534	27.7677	0.226066	0.658282	1	2700422
Rv0942	NC_000962	1052360..1052638	0.646061	-1.23071	-2.34682	0.290357	0.724282	1	885913
lprP	NC_000962	complement(1074440..1075114)	1.20167	-1.43317	-2.70039	0.0174014	0.167166	1	885177
Rv0979c	NC_000962	complement(1094670..1094864)	0.766944	5.19743	36.6928	0.187197	0.609357	1	885063
kdpF	NC_000962	1151920..1152012	0.402027	3.30996	9.9174	0.420673	0.809191	1	3205056
esxI	NC_000962	complement(1160544..1160828)	1.83663	1.10316	2.14824	0.0936928	0.443949	1	888299
Rv1047	NC_000962	1169423..1170670	7.36985	1.19559	2.29038	5.39032e-10	7.91778e-08	2.1378e-06	886060
Rv1049	NC_000962	1172386..1172832	101.459	1.44221	2.71736	0	0	0	886091
Rv1050	NC_000962	1172881..1173786	26.2875	2.51464	5.71453	0	0	0	887146
PE9	NC_000962	1214513..1214947	3.03872	-1.68083	-3.20612	0.00107906	0.0231327	1	887096
MTS0858	NC_000962	complement(1220388..1220487)	0.373885	3.30996	9.9174	0.420673	0.809191	1	14515882
Rv1128c	NC_000962	complement(1251617..1252972)	27.2947	-2.42549	-5.37212	0	0	0	885849
Rv1129c	NC_000962	complement(1253074..1254534)	185.453	-6.14151	-70.5957	0	0	0	885963
prpD	NC_000962	1254555..1256135	573.265	-11.0976	-2191.4	0	0	0	885843
prpC	NC_000962	1256132..1257313	308.806	-11.2199	-2385.25	0	0	0	888949
Rv1132	NC_000962	1257325..1259055	43.9434	-1.9938	-3.98286	0	0	0	885824
metE	NC_000962	complement(1259067..1261346)	739.438	-2.61542	-6.12802	0	0	0	888947
Rv1291c	NC_000962	complement(1445499..1445834)	1.60939	-1.04171	-2.05867	0.115201	0.492518	1	886975
Rv1356c	NC_000962	complement(1524029..1524820)	0.944154	1.29732	2.45771	0.0257968	0.213563	1	886850
Rv1434	NC_000962	1612256..1612393	0.541862	4.23592	18.8425	0.289738	0.724282	1	886634
Rv1482c	NC_000962	complement(1672457..1673299)	0.709628	1.29438	2.45271	0.0444594	0.301412	1	886526
Rv1499	NC_000962	1690407..1690805	1.31188	1.51001	2.84813	0.0356208	0.26065	1	886494
frdD	NC_000962	1760552..1760929	10.1879	1.06325	2.08963	4.12385e-05	0.00156653	0.163552	886389
Rv1576c	NC_000962	complement(1780643..1782064)	0.042253	-3.9567	-15.5269	0.372982	0.786833	1	886327
Rv1577c	NC_000962	complement(1782072..1782584)	0.145764	4.23592	18.8425	0.289738	0.724282	1	886329
Rv1586c	NC_000962	complement(1787096..1788505)	0.0426126	-3.9567	-15.5269	0.372982	0.786833	1	886305
Rv1587c	NC_000962	complement(1788162..1789163)	0.0599638	-3.9567	-15.5269	0.372982	0.786833	1	886303
Rv1706A	NC_000962	complement(1934482..1934649)	0.445101	4.23592	18.8425	0.289738	0.724282	1	3205102
Rv1760	NC_000962	1993153..1994661	0.024777	3.30996	9.9174	0.420673	0.809191	1	885556
Rv1762c	NC_000962	complement(1995054..1995842)	0.0473872	3.30996	9.9174	0.420673	0.809191	1	885373
Rv1805c	NC_000962	complement(2047687..2048034)	0.429753	1.25194	2.38162	0.308177	0.736727	1	885470
Rv1888A	NC_000962	complement(2138174..2138617)	4.19503	-1.05658	-2.08	0.00631862	0.0855278	1	3205115
fadE18	NC_000962	complement(2183866..2184957)	0.412663	-1.97351	-3.92723	0.0309319	0.239602	1	885394
Rv1948c	NC_000962	complement(2198714..2199064)	8.38775	-1.2583	-2.39213	5.37842e-05	0.0019217	0.213308	885975
rpmG1	NC_000962	complement(2314661..2314825)	2.91315	-1.0918	-2.1314	0.122367	0.507986	1	887807
rpmB2	NC_000962	complement(2314825..2315061)	15.9716	-2.13914	-4.40499	6.159e-10	8.72379e-08	2.44266e-06	887801
Rv2104a	NC_000962	complement(2364797..2365054)	2.44527	-1.73896	-3.33794	0.0174922	0.167166	1	19394677
leuU	NC_000962	2401987..2402072	3.04325	2.04248	4.11953	0.0727598	0.384754	1	2700467
valV	NC_000962	complement(2510598..2510669)	0.519285	3.30996	9.9174	0.420673	0.809191	1	2700452
Rv2250c	NC_000962	complement(2524785..2525354)	38.3692	-1.23243	-2.34963	2.33147e-15	6.1644e-13	9.2466e-12	888018
Rv2251	NC_000962	2525565..2526992	162.895	-1.13979	-2.2035	0	0	0	888706
Rv2269c	NC_000962	complement(2544289..2544621)	0.449111	5.19743	36.6928	0.187197	0.609357	1	887623
metV	NC_000962	complement(2581764..2581837)	0.811942	-3.9567	-15.5269	0.372982	0.786833	1	2700432
Rv2310	NC_000962	2583435..2583779	1.51721	3.03116	8.17465	0.00471436	0.0695062	1	885175
asnT	NC_000962	complement(2619407..2619479)	1.64613	-4.9091	-30.046	0.263241	0.698797	1	2700449
PPE39	NC_000962	complement(2634528..2635592)	0.0846249	-1.18893	-2.27983	0.45797	0.826346	1	886003
Rv2438A	NC_000962	2736709..2736987	0.215354	-3.9567	-15.5269	0.372982	0.786833	1	3205071
Rv2452c	NC_000962	complement(2752848..2752994)	0.254344	3.30996	9.9174	0.420673	0.809191	1	885858
proU	NC_000962	complement(2765331..2765404)	2.43583	-1.23071	-2.34682	0.290357	0.724282	1	2700470
glyV	NC_000962	2765541..2765611	0.846249	-3.9567	-15.5269	0.372982	0.786833	1	2700450
argW	NC_000962	2794176..2794249	0.811942	-3.9567	-15.5269	0.372982	0.786833	1	2700423
hisT	NC_000962	2827854..2827926	1.64613	-4.9091	-30.046	0.263241	0.698797	1	2700451
Rv2614A	NC_000962	2943376..2943603	0.52705	-4.9091	-30.046	0.263241	0.698797	1	3205055
cysU	NC_000962	2969855..2969925	2.10639	5.19743	36.6928	0.187197	0.609357	1	2700440
valU	NC_000962	2969942..2970013	3.11571	5.76933	54.5431	0.141043	0.540462	1	2700437
Rv2660c	NC_000962	complement(2980963..2981190)	1.58115	-3.14026	-8.81683	0.0292369	0.232372	1	887222
Rv2722	NC_000962	3034635..3034883	1.35139	1.44763	2.72759	0.0970727	0.4531	1	888399
vapB42	NC_000962	complement(3071267..3071536)	12.1859	1.21162	2.31597	2.01822e-05	0.000909577	0.0800428	887705
Rv2774c	NC_000962	complement(3082352..3082756)	2.95415	1.05578	2.07885	0.019249	0.177126	1	888439
Rv2816c	NC_000962	complement(3123625..3123966)	0.109323	3.30996	9.9174	0.420673	0.809191	1	888520
Rv2818c	NC_000962	complement(3124996..3126144)	0.03254	3.30996	9.9174	0.420673	0.809191	1	888510
Rv2943A	NC_000962	3289705..3290235	2.43277	-2.51026	-5.69721	0.000104743	0.00349085	0.415412	3205061
gluU	NC_000962	complement(3348547..3348619)	1.02434	4.23592	18.8425	0.289738	0.724282	1	2700433
glnU	NC_000962	complement(3348659..3348730)	1.03857	4.23592	18.8425	0.289738	0.724282	1	2700442
PE29	NC_000962	complement(3380679..3380993)	1.30563	1.16519	2.24262	0.118223	0.496162	1	3205088
alaU	NC_000962	complement(3431840..3431912)	3.07303	5.76933	54.5431	0.141043	0.540462	1	2700438
Rv3108	NC_000962	3477060..3477500	0.408733	-5.47784	-44.5651	0.209942	0.640417	1	888686
Rv3178a	NC_000962	3547037..3547330	0.102183	-3.04743	-8.26735	0.50173	0.858418	1	19394684
metU	NC_000962	complement(3559370..3559443)	1.0105	4.23592	18.8425	0.289738	0.724282	1	2700465
Rv3351c	NC_000962	complement(3767346..3768140)	1.54933	-2.03331	-4.09342	0.000461535	0.0119637	1	888109
Rv3353c	NC_000962	complement(3768736..3768996)	3.15152	1.17436	2.25692	0.0307415	0.23906	1	888095
relK	NC_000962	3771045..3771302	7.45224	-1.43757	-2.70865	0.000512908	0.0129566	1	888139
Rv3467	NC_000962	3883964..3884917	28.9082	-1.21544	-2.32212	2.22045e-16	6.29021e-14	8.80629e-13	888022
Rv3471c	NC_000962	complement(3888808..3889341)	1.7504	1.03929	2.05521	0.0377552	0.271776	1	888050
Rv3638	NC_000962	4076984..4077730	0.600619	1.28951	2.44446	0.0795124	0.405329	1	885803
Rv3639c	NC_000962	complement(4077884..4078450)	0.791291	1.85826	3.62569	0.0268473	0.218536	1	885244
Rv3643	NC_000962	4081160..4081351	0.312936	-3.9567	-15.5269	0.372982	0.786833	1	885600
thrU	NC_000962	complement(4081365..4081437)	1.02434	4.23592	18.8425	0.289738	0.724282	1	2700461
proY	NC_000962	4126541..4126614	2.43583	-5.47784	-44.5651	0.209942	0.640417	1	2700460
C8	NC_000962	complement(4168154..4168281)	7.59454	1.09562	2.13705	0.0275142	0.221342	1	14515877
Rv3745c	NC_000962	complement(4195886..4196098)	0.564166	-4.9091	-30.046	0.263241	0.698797	1	885597
serX	NC_000962	complement(4199131..4199217)	2.07185	-5.47784	-44.5651	0.209942	0.640417	1	2700471
argU	NC_000962	complement(4216865..4216937)	0.823065	-3.9567	-15.5269	0.372982	0.786833	1	2700457
serT	NC_000962	complement(4216968..4217056)	4.05059	-6.46144	-88.1224	0.137445	0.535072	1	2700421
MTS2975	NC_000962	4317073..4317165	1.60811	5.19743	36.6928	0.187197	0.609357	1	14515878
