# Supplementary material for: Dependency on host vitamin B12 has shaped Mycobacterium tuberculosis Complex evolution
Source: Nat Commun. 2024 Mar 9;15:2161. doi: 10.1038/s41467-024-46449-8 (PMC10924821; doi:10.1038/s41467-024-46449-8)
Supplement: Supplementary file 6 — Supplementary Data 3 [file 41467_2024_46449_MOESM6_ESM.xlsx]

## Sheet: H37Rv +B12 Vs -B12_R1
Name	Chromosome	Region	Max group mean	Log₂ fold change	Fold change	P-value	FDR p-value	Bonferroni	GeneID		Differential Expression for RNA-seq tool is a multi-factorial statistical analysis tool based on a negative binomial model. It uses a generalized linear model approach influenced by the multi-factorial EdgeR method [1]. The differentially expressed genes were filtered using the condition [2], and the genes that fulfilled that condition were also listed. The condition was Fold change (≥ 2 or ≤ -2)
alaT	NC_000962	11112..11184	0.944335	-3.96883	-15.6581	0.399389	0.722521	1	2700469		[1] Robinson, M. D., McCarthy, D.J., Smyth, G. K. (2008). Edger: a bioconductor package for differential expression analysis of digital gene expression data. Bioinformatics, 26(1): 139- 140.
Rv0094c	NC_000962	complement(103710..104663)	14.5243	-1.59627	-3.02361	1.55431e-15	4.7813e-13	6.21569e-12	886943		[2] Khalid Raza, Akhilesh Mishra. (2012). A Novel Anticlustering Filtering Algorithm for the Prediction of Genes as a Drug Target. American Journal of Biomedical Engineering, 2(5): 206-211.
Rv0157A	NC_000962	complement(186495..186623)	6.94708	-1.03927	-2.05519	0.0739435	0.313663	1	3205086
cobQ1	NC_000962	complement(306374..307858)	26.3212	-1.70285	-3.25543	0	0	0	886673
PPE2	NC_000962	complement(307877..309547)	22.1331	-1.55521	-2.93877	0	0	0	886684
secE2	NC_000962	455977..456192	21.0639	-1.03543	-2.04973	0.000139714	0.00459137	0.558718	886449
tyrT	NC_000962	658109..658189	5.53194	-1.60175	-3.03511	0.0841175	0.333055	1	2700426
Rv0650	NC_000962	747037..747945	4.17107	-1.01034	-2.01439	0.000534945	0.011819	1	888082
thrV	NC_000962	complement(850642..850713)	9.64583	1.57428	2.97788	0.0301337	0.192504	1	2700448
Rv0828c	NC_000962	complement(921191..921613)	9.47218	1.06646	2.09428	0.000199917	0.00579324	0.799467	885265
lysT	NC_000962	complement(923803..923875)	1.88867	-4.91704	-30.2119	0.291337	0.626038	1	2700435
Rv0942	NC_000962	1052360..1052638	1.97667	-1.49463	-2.81792	0.0671586	0.297077	1	885913
Rv0979c	NC_000962	complement(1094670..1094864)	0.547929	1.34935	2.54797	0.422409	0.73962	1	885063
kdpF	NC_000962	1151920..1152012	1.4825	-1.43453	-2.70293	0.357083	0.68499	1	3205056
esxI	NC_000962	complement(1160544..1160828)	2.66071	-7.33268	-161.196	0.112161	0.386664	1	888299
esxJ	NC_000962	complement(1160855..1161151)	8.12382	-1.05757	-2.08143	0.00563144	0.0657169	1	888372
Rv1047	NC_000962	1169423..1170670	3.38175	9.50984	729.035	0.0103918	0.0948457	1	886060
leuX	NC_000962	1177396..1177469	6.4974	1.61585	3.06492	0.0638055	0.290283	1	2700427
MTS0858	NC_000962	complement(1220388..1220487)	4.13619	-2.9839	-7.91122	0.0393135	0.221741	1	14515882
Rv1119c	NC_000962	complement(1242864..1243013)	0.229788	-3.06715	-8.38114	0.52265	0.799577	1	885853
Rv1128c	NC_000962	complement(1251617..1252972)	41.3822	-1.05808	-2.08217	3.10862e-15	8.87956e-13	1.24314e-11	885849
Rv1129c	NC_000962	complement(1253074..1254534)	92.9769	-3.86723	-14.5933	0	0	0	885963
prpD	NC_000962	1254555..1256135	232.513	-8.43078	-345.078	0	0	0	885843
prpC	NC_000962	1256132..1257313	157.002	-8.89292	-475.373	0	0	0	888949
Rv1132	NC_000962	1257325..1259055	52.1305	-1.66066	-3.16162	0	0	0	885824
metE	NC_000962	complement(1259067..1261346)	631.615	-1.56404	-2.95681	0	0	0	888947
Rv1149	NC_000962	1277893..1278300	8.36361	-2.13876	-4.40382	4.68627e-07	3.90425e-05	0.00187404	885164
Rv1199c	NC_000962	complement(1341358..1342605)	15.9084	-1.0709	-2.10074	8.636e-11	1.50154e-08	3.45354e-07	886092
Rv1228a	NC_000962	1371529..1371702	6.44761	1.06012	2.08511	0.0434535	0.235016	1	19394673
Rv1290A	NC_000962	1445058..1445372	1.86557	1.59118	3.01295	0.0435437	0.235016	1	3205114
rrs	NC_000962	1471846..1473382	933.154	-1.15452	-2.22611	0	0	0	2700429
Rv1434	NC_000962	1612256..1612393	2.32274	1.98687	3.96375	0.0859129	0.335895	1	886634
frdA	NC_000962	1757681..1759432	1.61611	1.20774	2.30976	0.000961614	0.0182251	1	886376
frdC	NC_000962	1760175..1760555	2.94458	1.16585	2.24365	0.0294817	0.190464	1	886371
leuV	NC_000962	complement(1828015..1828088)	1.44387	4.27346	19.3393	0.26564	0.603163	1	2700456
Rv1669	NC_000962	1895725..1896087	1.61421	-1.5813	-2.99239	0.0514431	0.260736	1	885701
Rv1671	NC_000962	1896475..1896867	13.7296	1.14017	2.20408	9.13238e-06	0.00047118	0.0365204	885698
Rv1706A	NC_000962	complement(1934482..1934649)	1.64134	-5.89044	-59.3196	0.203621	0.53484	1	3205102
proT	NC_000962	1946613..1946686	1.86315	-4.91704	-30.2119	0.291337	0.626038	1	2700455
Rv1805c	NC_000962	complement(2047687..2048034)	0.59428	-5.48432	-44.7657	0.237455	0.577254	1	885470
lppG	NC_000962	complement(2197508..2197960)	1.82613	-1.50168	-2.83173	0.0263872	0.178247	1	885979
Rv2023A	NC_000962	complement(2268268..2268726)	6.08263	-1.15269	-2.22328	0.00172485	0.0283855	1	3205050
leuU	NC_000962	2401987..2402072	3.72719	1.03866	2.05431	0.26616	0.603163	1	2700467
vapB16	NC_000962	complement(2506207..2506383)	1.16841	-1.06783	-2.09627	0.359879	0.685856	1	14515901
valV	NC_000962	complement(2510598..2510669)	5.9359	1.44787	2.72805	0.102929	0.367748	1	2700452
Rv2277c	NC_000962	complement(2549124..2550029)	1.75004	-1.12803	-2.1856	0.0144819	0.118015	1	888498
Rv2307A	NC_000962	complement(2579228..2579419)	4.45192	1.29876	2.46018	0.0367264	0.214801	1	3205073
metV	NC_000962	complement(2581764..2581837)	1.44387	4.27346	19.3393	0.26564	0.603163	1	2700432
Rv2309A	NC_000962	2583045..2583332	1.11298	1.03866	2.05431	0.26616	0.603163	1	3205076
Rv2310	NC_000962	2583435..2583779	2.78729	2.04076	4.11462	0.00332764	0.0460458	1	885175
uspB	NC_000962	2589697..2590521	1.08627	-1.20725	-2.30897	0.0461315	0.244993	1	885101
PPE39	NC_000962	complement(2634528..2635592)	1.19749	-1.39535	-2.63052	0.00981975	0.0917504	1	886003
Rv2438A	NC_000962	2736709..2736987	0.247084	-3.96883	-15.6581	0.399389	0.722521	1	3205071
argW	NC_000962	2794176..2794249	0.931574	-3.96883	-15.6581	0.399389	0.722521	1	2700423
Rv2512c	NC_000962	complement(2828556..2829803)	6.63508	3.57898	11.9503	0	0	0	888515
vapB18	NC_000962	2867783..2868061	9.57403	1.79783	3.47697	1.69931e-05	0.000799473	0.0679552	888038
Rv2635	NC_000962	2962470..2962712	0.439696	4.27346	19.3393	0.26564	0.603163	1	887813
valT	NC_000962	complement(2969497..2969568)	7.41987	1.19902	2.29583	0.11362	0.38902	1	2700447
Rv2706c	NC_000962	complement(3020200..3020457)	3.93426	1.26015	2.3952	0.0271942	0.181697	1	887484
Rv2722	NC_000962	3034635..3034883	3.73752	-1.09341	-2.13377	0.0589925	0.280513	1	888399
vapB23	NC_000962	3174747..3174995	0.276853	-3.96883	-15.6581	0.399389	0.722521	1	14515870
vapC23	NC_000962	3174992..3175372	1.12174	6.22188	74.6402	0.0963777	0.358207	1	888195
Rv2961	NC_000962	3313283..3313672	5.03766	-2.01671	-4.04661	0.000111581	0.00388011	0.446213	887316
gluU	NC_000962	complement(3348547..3348619)	1.46365	1.34935	2.54797	0.422409	0.73962	1	2700433
glnU	NC_000962	complement(3348659..3348730)	2.96795	1.41348	2.66379	0.249253	0.588755	1	2700442
Rv3023c	NC_000962	complement(3381375..3382622)	16.2122	-2.52185	-5.74317	0	0	0	888525
alaU	NC_000962	complement(3431840..3431912)	11.7092	1.65451	3.14817	0.0136693	0.11341	1	2700438
Rv3108	NC_000962	3477060..3477500	0.547115	-1.28513	-2.43704	0.262035	0.600503	1	888686
moaC1	NC_000962	3479171..3479683	1.2766	-2.70624	-6.52617	0.0109205	0.0976981	1	888680
moaD1	NC_000962	3479700..3479951	0.847985	5.23928	37.7729	0.165223	0.479134	1	888897
Rv3113	NC_000962	3480074..3480742	1.5971	1.33378	2.52062	0.0183989	0.142592	1	888781
Rv3115	NC_000962	3481451..3482698	7.14876	10.5888	1540.12	0.00428418	0.0543886	1	888790
nuoA	NC_000962	3511682..3512068	94.4222	1.17701	2.26107	4.44089e-16	1.61447e-13	1.77591e-12	887397
Rv3471c	NC_000962	complement(3888808..3889341)	0.800346	1.13653	2.19851	0.171527	0.489348	1	888050
Rv3638	NC_000962	4076984..4077730	1.07275	1.56199	2.95261	0.0211042	0.156507	1	885803
thrU	NC_000962	complement(4081365..4081437)	1.88867	-4.91704	-30.2119	0.291337	0.626038	1	2700461
proY	NC_000962	4126541..4126614	2.88773	5.23928	37.7729	0.165223	0.479134	1	2700460
C8	NC_000962	complement(4168154..4168281)	20.7348	-1.02552	-2.0357	0.00503241	0.0611733	1	14515877
serV	NC_000962	4168345..4168430	1.60317	-4.91704	-30.2119	0.291337	0.626038	1	2700443
Rv3745c	NC_000962	complement(4195886..4196098)	1.29458	-5.89044	-59.3196	0.203621	0.53484	1	885597
serX	NC_000962	complement(4199131..4199217)	11.4894	-1.0455	-2.06408	0.0593339	0.281467	1	2700471
MTS2975	NC_000962	4317073..4317165	1.14888	4.27346	19.3393	0.26564	0.603163	1	14515878

## Sheet: H37Rv +B12 Vs -B12_R2
Name	Chromosome	Region	Max group mean	Log₂ fold change	Fold change	P-value	FDR p-value	Bonferroni	GeneID		Differential Expression for RNA-seq tool is a multi-factorial statistical analysis tool based on a negative binomial model. It uses a generalized linear model approach influenced by the multi-factorial EdgeR method [1]. The differentially expressed genes were filtered using the condition [2], and the genes that fulfilled that condition were also listed. The condition was Fold change (≥ 2 or ≤ -2)
ileT	NC_000962	10887..10960	4.70181	-6.00726	-64.323	0.15287	0.374204	1	2700464		[1] Robinson, M. D., McCarthy, D.J., Smyth, G. K. (2008). Edger: a bioconductor package for differential expression analysis of digital gene expression data. Bioinformatics, 26(1): 139- 140.
leuT	NC_000962	25644..25726	3.14398	-1.4546	-2.74081	0.210816	0.449575	1	2700444		[2] Khalid Raza, Akhilesh Mishra. (2012). A Novel Anticlustering Filtering Algorithm for the Prediction of Genes as a Drug Target. American Journal of Biomedical Engineering, 2(5): 206-211.
whiB5	NC_000962	complement(27023..27442)	3.003	-1.44793	-2.72815	0.00897026	0.0634598	1	887071
Rv0034	NC_000962	36867..37262	4.83241	-1.20679	-2.30823	0.00587459	0.0474486	1	887046
rpsR1	NC_000962	59122..59376	143.429	1.01821	2.0254	1.45428e-12	3.00362e-10	5.80258e-09	887022
vapB1	NC_000962	71589..71828	19.6513	1.07543	2.10734	7.79087e-05	0.00209681	0.310856	14515844
rpmB1	NC_000962	complement(123980..124264)	0.61041	-5.03019	-32.6766	0.234577	0.479261	1	886920
Rv0115a	NC_000962	139956..140144	15.1681	1.77661	3.42621	1.85716e-05	0.000733671	0.0741008	19394668
Rv0122	NC_000962	148491..148859	10.4005	1.2794	2.42738	3.52424e-05	0.00119167	0.140617	886888
Rv0150c	NC_000962	complement(176665..176952)	10.5709	-1.46241	-2.75568	0.000128579	0.00318652	0.513029	886840
Rv0219	NC_000962	262254..262802	8.33806	1.03241	2.04544	0.000158714	0.0036818	0.633269	886725
F6	NC_000962	293604..293705	5.11667	-1.16704	-2.2455	0.134475	0.347961	1	14515886
cobQ1	NC_000962	complement(306374..307858)	31.5132	-1.76483	-3.39834	0	0	0	886673
PPE2	NC_000962	complement(307877..309547)	22.1493	-1.77245	-3.41634	0	0	0	886684
Rv0378	NC_000962	455637..455858	2.08281	6.35764	82.0051	0.114436	0.31555	1	886450
secE2	NC_000962	455977..456192	20.9785	1.64381	3.1249	1.31512e-07	1.14073e-05	0.000524735	886449
mmpS4	NC_000962	complement(541488..541910)	195.119	1.20127	2.29942	0	0	0	886321
icl1	NC_000962	557527..558813	1279.98	-1.04714	-2.06643	0	0	0	886291
fadB2	NC_000962	558895..559755	367.583	-1.12826	-2.18596	0	0	0	886288
Rv0600c	NC_000962	complement(697904..698410)	2.14456	-1.09888	-2.14189	0.0447864	0.177809	1	887847
B55	NC_000962	704187..704247	1.42596	-4.07497	-16.8534	0.341881	0.599007	1	14515849
metT	NC_000962	731603..731676	3.74905	1.5999	3.03122	0.168057	0.395172	1	2700431
Rv0666	NC_000962	759136..759309	3.74929	-1.01011	-2.01407	0.136309	0.350826	1	888158
Rv0689c	NC_000962	complement(789157..789411)	4.09334	-1.90187	-3.73698	0.00486751	0.0424975	1	888283
Rv0749A	NC_000962	complement(841737..841874)	5.67283	-2.06034	-4.17085	0.0105963	0.0700265	1	3205052
thrV	NC_000962	complement(850642..850713)	2.41621	-5.03019	-32.6766	0.234577	0.479261	1	2700448
lysT	NC_000962	complement(923803..923875)	0.595777	-3.16056	-8.94176	0.47126	0.70484	1	2700435
gluT	NC_000962	923999..924072	8.22817	-6.80468	-111.793	0.104328	0.300111	1	2700445
aspT	NC_000962	924110..924183	3.74905	1.5999	3.03122	0.168057	0.395172	1	2700454
Rv0841	NC_000962	937593..937835	3.0445	2.99718	7.98437	0.00492412	0.0425724	1	3205068
argT	NC_000962	complement(1025321..1025393)	1.19155	-4.07497	-16.8534	0.341881	0.599007	1	2700422
mscL	NC_000962	complement(1101025..1101480)	15.6156	1.21336	2.31876	3.07826e-07	2.40829e-05	0.00122823	885368
alaV	NC_000962	1113511..1113583	2.38311	-5.03019	-32.6766	0.234577	0.479261	1	2700430
Rv1047	NC_000962	1169423..1170670	4.91373	-1.56778	-2.96449	8.03508e-09	1.00187e-06	3.206e-05	886060
Rv1051c	NC_000962	complement(1173945..1174700)	0.690345	-1.16704	-2.2455	0.134475	0.347961	1	887142
Rv1116	NC_000962	1241003..1241188	2.48593	1.3703	2.58525	0.111051	0.309855	1	885969
Rv1128c	NC_000962	complement(1251617..1252972)	42.7861	-1.65638	-3.15225	0	0	0	885849
Rv1129c	NC_000962	complement(1253074..1254534)	178.015	-5.68562	-51.4686	0	0	0	885963
prpD	NC_000962	1254555..1256135	448.562	-8.7815	-440.044	0	0	0	885843
prpC	NC_000962	1256132..1257313	279.311	-9.47358	-710.938	0	0	0	888949
Rv1132	NC_000962	1257325..1259055	82.9132	-2.3183	-4.98744	0	0	0	885824
metE	NC_000962	complement(1259067..1261346)	766.294	-2.05251	-4.14828	0	0	0	888947
Rv1134	NC_000962	1261922..1262158	7.89091	-1.09622	-2.13794	0.0112455	0.0719988	1	885983
Rv1138a	NC_000962	1265034..1265438	4.40287	-1.02772	-2.0388	0.0181865	0.099533	1	19394671
Rv1271c	NC_000962	complement(1419961..1420302)	18.3872	1.18589	2.27503	1.65978e-06	9.76477e-05	0.00662254	887019
Rv1290A	NC_000962	1445058..1445372	3.45172	-1.5525	-2.93324	0.0106005	0.0700265	1	3205114
leuW	NC_000962	1512728..1512811	0.517759	-3.16056	-8.94176	0.47126	0.70484	1	2700424
Rv1357c	NC_000962	complement(1525293..1526216)	0.564828	-1.48055	-2.79055	0.0782034	0.252862	1	886815
MTS1082	NC_000962	1547129..1547268	18.4953	1.87616	3.67096	2.25817e-05	0.000866357	0.0901012	14515858
Rv1434	NC_000962	1612256..1612393	3.3506	1.3703	2.58525	0.111051	0.309855	1	886634
Rv1482c	NC_000962	complement(1672457..1673299)	2.16685	-1.06238	-2.08837	0.0143165	0.0846262	1	886526
mazF4	NC_000962	1686570..1686887	20.7927	1.00717	2.00996	1.83013e-05	0.000730222	0.0730222	886504
leuV	NC_000962	complement(1828015..1828088)	1.24968	4.10246	17.1776	0.319695	0.576666	1	2700456
Rv1706A	NC_000962	complement(1934482..1934649)	1.65137	5.63202	49.5913	0.16373	0.390953	1	3205102
Rv1727	NC_000962	1953270..1953839	1.6224	1.06736	2.0956	0.0666895	0.228454	1	887422
idi	NC_000962	complement(1971380..1971991)	5.36425	1.22373	2.3355	0.000508693	0.00883094	1	885309
cut1	NC_000962	1989042..1989566	0.662731	-1.30443	-2.46986	0.18149	0.412618	1	885552
fadE18	NC_000962	complement(2183866..2184957)	1.91172	-1.04419	-2.06221	0.0106658	0.0703411	1	885394
Rv1995	NC_000962	2238141..2238908	10.5963	1.77946	3.43298	1.50557e-12	3.00362e-10	6.00724e-09	888917
ASpks	NC_000962	2299745..2299886	0.918839	-4.63023	-24.765	0.276042	0.530962	1	14515896
PE21	NC_000962	complement(2358033..2358206)	4.99905	-1.06488	-2.09199	0.076545	0.248912	1	887413
leuU	NC_000962	2401987..2402072	3.22593	1.5999	3.03122	0.168057	0.395172	1	2700467
rnpB	NC_000962	complement(2500445..2500751)	30714	1.13981	2.20352	0	0	0	2700434
valV	NC_000962	complement(2510598..2510669)	1.81216	-1.40561	-2.64931	0.379064	0.627469	1	2700452
Rv2283	NC_000962	2555941..2556135	1.89696	2.00786	4.02185	0.0740326	0.243721	1	887644
metV	NC_000962	complement(2581764..2581837)	1.24968	4.10246	17.1776	0.319695	0.576666	1	2700432
Rv2309A	NC_000962	2583045..2583332	2.5688	1.47224	2.77452	0.0370583	0.157804	1	3205076
Rv2422	NC_000962	2719083..2719355	2.23035	-2.65938	-6.3176	0.0135048	0.0813962	1	885531
Rv2438A	NC_000962	2736709..2736987	0.331458	4.10246	17.1776	0.319695	0.576666	1	3205071
proU	NC_000962	complement(2765331..2765404)	2.49937	5.06111	33.3845	0.21306	0.451945	1	2700470
argW	NC_000962	2794176..2794249	1.24968	4.10246	17.1776	0.319695	0.576666	1	2700423
Rv2490a	NC_000962	complement(2806323..2806529)	2.52126	-1.48055	-2.79055	0.0782034	0.252862	1	19394681
hisT	NC_000962	2827854..2827926	5.36199	-2.02931	-4.0821	0.0683671	0.230782	1	2700451
lysU	NC_000962	2835494..2835566	14.2987	-1.49391	-2.81652	0.0143728	0.0847081	1	2700436
mrr	NC_000962	complement(2851751..2852671)	2.40981	1.0732	2.1041	0.00718629	0.0547647	1	887150
lppA	NC_000962	2866468..2867127	3.71308	1.62827	3.09141	0.000146305	0.00349724	0.583756	888052
Rv2614A	NC_000962	2943376..2943603	1.8252	1.62015	3.07408	0.0917299	0.277274	1	3205055
hrp1	NC_000962	complement(2952562..2952993)	1492.26	1.10688	2.15379	0	0	0	888576
Rv2635	NC_000962	2962470..2962712	0.570844	4.65998	25.281	0.253899	0.503008	1	887813
glyT	NC_000962	2969753..2969825	5.95777	-1.22061	-2.33045	0.156076	0.378343	1	2700439
Rv2653c	NC_000962	complement(2976586..2976909)	12.4158	1.26948	2.41074	2.70355e-05	0.00100815	0.107872	887367
Rv2700	NC_000962	3015203..3015853	74.72	1.01812	2.02528	1.09801e-13	2.43392e-11	4.38106e-10	887405
Rv2816c	NC_000962	complement(3123625..3123966)	4.46159	3.48077	11.1639	6.36418e-05	0.00180093	0.253931	888520
vapB23	NC_000962	3174747..3174995	0.349331	-4.07497	-16.8534	0.341881	0.599007	1	14515870
vapC23	NC_000962	3174992..3175372	0.364081	4.65998	25.281	0.253899	0.503008	1	888195
alaU	NC_000962	complement(3431840..3431912)	2.97889	-5.34299	-40.5882	0.205497	0.441853	1	2700438
Rv3108	NC_000962	3477060..3477500	0.591724	-5.59991	-48.4998	0.183718	0.414049	1	888686
moaB1	NC_000962	3478779..3479174	2.33527	1.06736	2.0956	0.0666895	0.228454	1	888683
moaC1	NC_000962	3479171..3479683	1.01735	-1.88167	-3.68502	0.043491	0.174401	1	888680
Rv3178a	NC_000962	3547037..3547330	0.443793	-4.63023	-24.765	0.276042	0.530962	1	19394684
Rv3192	NC_000962	3559563..3560024	3.20265	1.36798	2.5811	0.00655579	0.0510891	1	887899
Rv3196A	NC_000962	complement(3566696..3566896)	10.8119	1.45535	2.74223	0.000811415	0.011834	1	3205082
Rv3294c	NC_000962	complement(3675186..3675995)	0.966483	-1.08147	-2.11619	0.0876776	0.271172	1	3205051
rpmJ	NC_000962	complement(3880286..3880399)	49.8887	1.04107	2.05776	3.30194e-05	0.00115568	0.131747	887272
fadD18	NC_000962	complement(3945092..3945748)	5.63024	2.3898	5.24086	2.73364e-08	2.9479e-06	0.000109072	888277
Rv3638	NC_000962	4076984..4077730	1.05228	2.12879	4.37351	0.0085501	0.0615134	1	885803
Rv3643	NC_000962	4081160..4081351	0.481649	4.10246	17.1776	0.319695	0.576666	1	885600
thrU	NC_000962	complement(4081365..4081437)	0.595777	-3.16056	-8.94176	0.47126	0.70484	1	2700461
C8	NC_000962	complement(4168154..4168281)	15.9696	-1.38358	-2.60914	0.00175895	0.0201673	1	14515877
serT	NC_000962	complement(4216968..4217056)	4.15625	1.4526	2.737	0.136374	0.350826	1	2700421
MTS2975	NC_000962	4317073..4317165	0.994373	4.10246	17.1776	0.319695	0.576666	1	14515878
esxD	NC_000962	complement(4374049..4374372)	35.8204	1.04818	2.06791	6.30966e-08	6.14038e-06	0.000251755	886218
