# Supplementary material for: Dependency on host vitamin B12 has shaped Mycobacterium tuberculosis Complex evolution
Source: Nat Commun. 2024 Mar 9;15:2161. doi: 10.1038/s41467-024-46449-8 (PMC10924821; doi:10.1038/s41467-024-46449-8)
Supplement: Supplementary file 8 — Source Data [file 41467_2024_46449_MOESM8_ESM.xlsx]

## Sheet: Fig.1B
	species	pg B12/ug protein	Mean	SD
	M. tuberculosis H37Rv	0.10112	0.124881	0.0226187
	M. tuberculosis H37Rv 2	0.146151
	M. tuberculosis H37Rv 3	0.127373
	M. tuberculosis MT103	0	0.0503268	0.0871686
	M. tuberculosis MT103 2	0.15098
	M. tuberculosis MT103 3	0
	M. tuberculosis GC1237	0.245437	0.142433	0.0892317
	M. tuberculosis GC1237 2	0.0931452
	M. tuberculosis GC1237 3	0.0887162
	M. bovis AN5	0	0.0399288	0.0358433
	M. bovis AN5 2	0.0504587
	M. bovis AN5 3	0.0693277
	M. bovis AF2122	0	0.0676346	0.0634599
	M. bovis AF2122 2	0.125872
	M. bovis AF2122 3	0.0770321
	M. africanum 2744 1	0	0.0200087	0.034656
	M. africanum 2744 2	0
	M. africanum 2744 3	0.060026
	M. africanum 2828 1	0	0.122222	0.211695
	M. africanum 2828 2	0
	M. africanum 2828 3	0.366667
	M. canettii C59 1	14.7609	15.0719	2.76943
	M. canettii C59 2	17.9837
	M. canettii C59 3	12.4711
	M. smegmatis mc2155 1	16.3745	26.9249	9.30258
	M. smegmatis mc2155 2	33.9482
	M. smegmatis mc2155 3	30.4519
	M. gordonae 1	2.7145	3.13079	0.618592
	M. gordonae 2	3.84161
	M. gordonae 3	2.83626
	M. xenopii 1	14.7668	14.096	5.59546
	M. xenopii 2	19.3258
	M. xenopii 3	8.1954
	M.abscessus 1	7.69286	8.9245	3.37944
	M.abscessus 2	12.747
	M.abscessus 3	6.33362
	M.avium 1	11.1494	7.06082	3.58101
	M.avium 2	4.48163
	M.avium 3	5.55141
	M.fortuitum 1	14.1628	14.1607	0.607041
	M.fortuitum 2	13.5526
	M.fortuitum 3	14.7666
	M.mucogenicum 1	38.3976	24.8803	11.826
	M.mucogenicum 2	19.8001
	M.mucogenicum 3	16.4432

## Sheet: Fig.1C
	Mtb H37Rv			M. africanum 2828			M. bovis
	-B12	+CNB12	+AdoB12	-B12	+CNB12	+AdoB12	-B12	+CNB12	+AdoB12
	0.121578	68.8331	47.5334	0.0942164	66.478	60.7967	0.147145	58.1972	26.0506
	0	195.181	188.735	4.75113	78.0303	283.291	0.114088	93.1625	55.9503
	0	259.256	75.6684	0	28.6307		0	124.875	156.797

## Sheet: Fig.1D
		NORMAL diet						B12-deficient diet
	C57BL/6	17600	18500	19000	19000	17600	18900	2910	2900	2460	3030	2730	3020
	SCID	29100	24800	14100				6700	7070	4290	9410	5600

## Sheet: Fig.1F
		Time post-infection (days)	H37Rv NORMAL diet	H37Rv NO B12 diet			Time post-infection (days)	C59 NORMAL diet	C59 NO B12 diet
	Exp. 1	24	1			Exp. 1	29	1	1
		26	1				30		1
		27	1				30		1
		27	1				31	1	1
		27	1				31	1	1
		28	1	1			31	1
		29		1			31	1
		29		1			32	1
		29		1			35		1
		29		1		Exp. 2	28		1
		30		1			28		1
	Exp. 2	27	1				28		1
		27	1				29	1
		28	1				29	1
		28	1				30	1	1
		28	1				30	1	1
		28	1				31	1
		30		1			32		1
		30		1			33	1
		30		1
		30		1
		32		1
		33		1
	Exp. 3	35	1
		35	1
		35	1
		36	1
		36	1
		36	1	1
		37		1
		38		1
		38		1
		40
		40		1
		41		1

## Sheet: Fig.1G
	CFUs in lungs 24 h p.i.			CFUs in lungs 24 h p.i.				CFUs in lungs 4 weeks p.i.				CFUs in lungs 4 weeks p.i.			CFUs in lungs 8 weeks p.i.			CFUs in lungs 8 weeks p.i.
	H37Rv	H37Rv NO B12		C59	C59 NO B12			H37Rv	H37Rv NO B12			C59	C59 NO B12		H37Rv	H37Rv NO B12		C59	C59 NO B12
	10.6667	8		1250	1300		Exp. 1	5900000	440000		Exp. 1	1300000	600000		4.83333e+06	200000		1000000	1050000
	2.5	9.33333		1150	930			4500000	500000			1400000	1000000		700000	800000		1300000	1350000
	5.5	9		960	365			3600000	410000			825000	510000		700000	100000		800000	700000
	6	11.3333		1800	705			2900000	520000			670000	1170000		1150000	300000		1300000	700000
	2	6.66667		1050	525			1390000	340000			725000	810000		1350000	500000		650000	1000000
	4	7		1250	1030			1225000	380000			995000	505000		2050000	750000		500000	1100000
				530	660			3400000	290000				940000					900000	600000
				1550	800			7500000	240000				885000					1750000	1100000
							Exp. 2 (Supplementary)	3000000	1430000		Exp. 2 (Supplementary)	10100000	5000000
								2700000	1000000			6300000	5000000
								2700000	2000000			7300000	5500000
								2700000	500000			3500000	4700000
								2500000	1800000			8300000	6400000
								3300000	1100000
								CFUs in spleen 4 weeks p.i.				CFUs in spleen 4 weeks p.i.
								H37Rv	H37Rv NO B12			C59	C59 NO B12
							Exp. 2 (Supplementary)	82000	31000		Exp. 2 (Supplementary)	13000	15000
								60000	23000			41000	30000
								112500	28000			41000	7000
								113000	35500			23000	7000
								68000	8150
								106000	25300

## Sheet: Fig.2B
	NORMAL diet	NO B12 diet (1)	NO B12 diet (2)	NO B12 diet+Suppl B12
	31000	13620	8460	24200
	34200	13220	11100	27100
	30800	11160	8300	27800
	24400	11200	9640	27500
	43800	15620	11660	28400
		13100	2840	26400

## Sheet: Fig.2C
	Time post-infection (days)	NORMAL diet	NO B12 diet 1	NO B12 diet 2	NO B12 diet+B12 supplement
	26	1
	26		1
	27				1
	27	1
	28	1
	28	1
	28				1
	28				1
	28				1
	29	1
	29		1
	29				1
	29		1
	29			1
	30				1
	30		1
	30			1
	31		1
	32		1
	32			1
	34			1
	35			1
	36			1

## Sheet: Fig.3C
		H37Rv -B12 R1			H37Rv +B12 R1
	Rv1129c	0.989832	1.01027		0.196573	0.208937	0.209255
	prpD	0.945797	1.05731		0.232029	0.23314
	metE	0.934299	1.07032		0.473038	0.508374
	sigA	0.982132	1.04388	0.975389	1.03167	0.969307

## Sheet: Fig.4D n
		Time post-infection (days)	H37Rv NORMAL diet	DmetE NORMAL diet
	Exp. 1	27	1
		27	1
		28	1
		28	1
		28	1
		28	1
		34		1
		35		1
		35		1
		37		1
		39		1
		39		1
	Exp. 2	24	1
		26	1
		27	1
		27	1
		27	1
		28	1
		33		1
		34		1
		34		1
		35		1
		36		1
		37		1

## Sheet: Fig.4E n
	H37Rv NORMAL diet 24 h	DmetE NORMAL diet 24 h			H37Rv NORMAL diet 4 weeks	DmetE NORMAL diet 4 weeks
	10.6667	2.5		Exp. 1	5900000	53500
	2.5	3			4500000	64500
	5.5	3.5			3600000	100500
	6	5			2900000	320000
	2	2			1390000	84500
	4	4			1225000	118500
					3400000	46500
					7500000	50500
				Exp. 2 (Supplementary)	1800000	1050000
					2300000	680000
					5300000	640000
					1500000	325000
					1900000	1010000

[truncated: 11 more sheets: Fig.4F n, Fig.4G n, Fig.5D, Fig.5E, Fig.5F, Fig.5G, Fig.6B, Fig.6D, Fig.6E, Fig.6F, Fig.6G]
